# Supplementary material for: If there’s a penis, it’s most likely a man: Investigating the social construction of gender using eye tracking
Source: PLoS One. 2018 Mar 1;13(3):e0193616. doi: 10.1371/journal.pone.0193616 (PMC5832313; doi:10.1371/journal.pone.0193616)
Supplement: S1 Dataset — (CSV) [file pone.0193616.s001.csv]

Subject	Trial	age	gender	orientation	stimulus	aoi_new	attribution	confidence	stimulus_genital	stimulus_congruence	inline_genital	visible_time_ms	ndwell_p	entry_time_ms	entry_time_ms999	fix_count	dwell_p	dwell_p_all	dwell_ms	first_fix
P01	Trial011	44	male	predominantly heterosexual	1	11	0	4	0	0	1	600,6	6,9	999		0	0	58,3	0	0
P01	Trial011	44	male	predominantly heterosexual	1	12	0	4	0	0	1	600,6	87,5	97	97	2	58,3	58,3	350,4	208,6
P01	Trial011	44	male	predominantly heterosexual	1	13	0	4	0	0	1	600,6	2,8	999		0	0	58,3	0	0
P01	Trial011	44	male	predominantly heterosexual	1	14	0	4	0	0	1	600,6	2,8	999		0	0	58,3	0	0
P01	Trial011	44	male	predominantly heterosexual	1	14	0	4	0	0	1	600,6	0	999		0	0	58,3	0	0
P01	Trial011	44	male	predominantly heterosexual	1	14	0	4	0	0	1	600,6	0	999		0	0	58,3	0	0
P01	Trial011	44	male	predominantly heterosexual	1	15	0	4	0	0	1	600,6	0	999		0	0	58,3	0	0
P01	Trial011	44	male	predominantly heterosexual	1	15	0	4	0	0	1	600,6	0	999		0	0	58,3	0	0
P01	Trial011	44	male	predominantly heterosexual	1	16	0	4	0	0	1	600,6	0	999		0	0	58,3	0	0
P01	Trial011	44	male	predominantly heterosexual	1	16	0	4	0	0	1	600,6	0	999		0	0	58,3	0	0
P01	Trial011	44	male	predominantly heterosexual	1	17	0	4	0	0	1	600,6	0	999		0	0	58,3	0	0
P01	Trial008	44	male	predominantly heterosexual	2	11	1	4	1	0	1	1263,4	27,1	787,1	787,1	1	24,4	56,7	308,6	308,6
P01	Trial008	44	male	predominantly heterosexual	2	12	1	4	1	0	1	1263,4	24,4	645,2	645,2	1	9,9	56,7	125,3	125,3
P01	Trial008	44	male	predominantly heterosexual	2	13	1	4	1	0	1	1263,4	2,6	999		0	0	56,7	0	0
P01	Trial008	44	male	predominantly heterosexual	2	14	1	4	1	0	1	1263,4	9,2	999		0	0	56,7	0	0
P01	Trial008	44	male	predominantly heterosexual	2	14	1	4	1	0	1	1263,4	1,3	999		0	0	56,7	0	0
P01	Trial008	44	male	predominantly heterosexual	2	14	1	4	1	0	1	1263,4	9,3	428,3	428,3	1	11,2	56,7	141,9	141,9
P01	Trial008	44	male	predominantly heterosexual	2	15	1	4	1	0	1	1263,4	0	999		0	0	56,7	0	0
P01	Trial008	44	male	predominantly heterosexual	2	15	1	4	1	0	1	1263,4	0	999		0	0	56,7	0	0
P01	Trial008	44	male	predominantly heterosexual	2	16	1	4	1	0	1	1263,4	14,2	999		0	0	56,7	0	0
P01	Trial008	44	male	predominantly heterosexual	2	16	1	4	1	0	1	1263,4	0	999		0	0	56,7	0	0
P01	Trial008	44	male	predominantly heterosexual	2	17	1	4	1	0	1	1263,4	11,9	1129	1129	1	11,2	56,7	141,9	141,9
P01	Trial041	44	male	predominantly heterosexual	3	11	0	2	1	1	0	2118,1	32,3	352,1	352,1	2	31,1	71,3	658,9	316,9
P01	Trial041	44	male	predominantly heterosexual	3	12	0	2	1	1	0	2118,1	13,4	177	177	2	14,6	71,3	308,6	158,5
P01	Trial041	44	male	predominantly heterosexual	3	13	0	2	1	1	0	2118,1	,4	999		0	0	71,3	0	0
P01	Trial041	44	male	predominantly heterosexual	3	14	0	2	1	1	0	2118,1	2,8	999		0	0	71,3	0	0
P01	Trial041	44	male	predominantly heterosexual	3	14	0	2	1	1	0	2118,1	,4	999		0	0	71,3	0	0
P01	Trial041	44	male	predominantly heterosexual	3	14	0	2	1	1	0	2118,1	7,9	999		0	0	71,3	0	0
P01	Trial041	44	male	predominantly heterosexual	3	15	0	2	1	1	0	2118,1	2,8	961,1	961,1	1	5,5	71,3	116,7	116,7
P01	Trial041	44	male	predominantly heterosexual	3	15	0	2	1	1	0	2118,1	0	999		0	0	71,3	0	0
P01	Trial041	44	male	predominantly heterosexual	3	16	0	2	1	1	0	2118,1	0	999		0	0	71,3	0	0
P01	Trial041	44	male	predominantly heterosexual	3	16	0	2	1	1	0	2118,1	0	999		0	0	71,3	0	0
P01	Trial041	44	male	predominantly heterosexual	3	17	0	2	1	1	0	2118,1	40,1	702,4	702,4	2	20,1	71,3	425,5	233,6
P01	Trial017	44	male	predominantly heterosexual	4	11	0	2	0	1	1	1217,7	41,1	403,8	403,8	1	40,4	76,7	492,1	492,1
P01	Trial017	44	male	predominantly heterosexual	4	12	0	2	0	1	1	1217,7	19,9	170,2	170,2	1	18,5	76,7	225,2	225,2
P01	Trial017	44	male	predominantly heterosexual	4	13	0	2	0	1	1	1217,7	24	921	921	1	17,8	76,7	216,9	216,9
P01	Trial017	44	male	predominantly heterosexual	4	14	0	2	0	1	1	1217,7	1,4	999		0	0	76,7	0	0
P01	Trial017	44	male	predominantly heterosexual	4	14	0	2	0	1	1	1217,7	0	999		0	0	76,7	0	0
P01	Trial017	44	male	predominantly heterosexual	4	14	0	2	0	1	1	1217,7	0	999		0	0	76,7	0	0
P01	Trial017	44	male	predominantly heterosexual	4	15	0	2	0	1	1	1217,7	,7	999		0	0	76,7	0	0
P01	Trial017	44	male	predominantly heterosexual	4	15	0	2	0	1	1	1217,7	0	999		0	0	76,7	0	0
P01	Trial017	44	male	predominantly heterosexual	4	16	0	2	0	1	1	1217,7	0	999		0	0	76,7	0	0
P01	Trial017	44	male	predominantly heterosexual	4	16	0	2	0	1	1	1217,7	0	999		0	0	76,7	0	0
P01	Trial017	44	male	predominantly heterosexual	4	17	0	2	0	1	1	1217,7	13	999		0	0	76,7	0	0
P05	Trial010	29	male	exclusively heterosexual	1	11	1	3	0	0	0	14989,8	80,1	295	295	22	77,7	94,5	11653,1	584
P05	Trial010	29	male	exclusively heterosexual	1	12	1	3	0	0	0	14989,8	9,7	136,5	136,5	8	9,5	94,5	1426,3	141,9
P05	Trial010	29	male	exclusively heterosexual	1	13	1	3	0	0	0	14989,8	6	2322	2322	3	5,8	94,5	875,9	542,2
P05	Trial010	29	male	exclusively heterosexual	1	14	1	3	0	0	0	14989,8	1,9	8302,9	8302,9	1	1,5	94,5	225,2	225,2
P05	Trial010	29	male	exclusively heterosexual	1	14	1	3	0	0	0	14989,8	0	999		0	0	94,5	0	0
P05	Trial010	29	male	exclusively heterosexual	1	14	1	3	0	0	0	14989,8	0	999		0	0	94,5	0	0
P05	Trial010	29	male	exclusively heterosexual	1	15	1	3	0	0	0	14989,8	0	999		0	0	94,5	0	0
P05	Trial010	29	male	exclusively heterosexual	1	15	1	3	0	0	0	14989,8	0	999		0	0	94,5	0	0
P05	Trial010	29	male	exclusively heterosexual	1	16	1	3	0	0	0	14989,8	,1	999		0	0	94,5	0	0
P05	Trial010	29	male	exclusively heterosexual	1	16	1	3	0	0	0	14989,8	0	999		0	0	94,5	0	0
P05	Trial010	29	male	exclusively heterosexual	1	17	1	3	0	0	0	14989,8	2,1	999		0	0	94,5	0	0
P05	Trial007	29	male	exclusively heterosexual	2	11	1	4	1	0	1	5722,3	60,2	166,5	166,5	3	59,9	96	3428,4	158,5
P05	Trial007	29	male	exclusively heterosexual	2	12	1	4	1	0	1	5722,3	16,8	4938	4938	1	13,8	96	792,4	792,4
P05	Trial007	29	male	exclusively heterosexual	2	13	1	4	1	0	1	5722,3	14,9	3628,3	3628,3	1	14,7	96	842,6	842,6
P05	Trial007	29	male	exclusively heterosexual	2	14	1	4	1	0	1	5722,3	2,9	4729,4	4729,4	1	3,5	96	200,2	200,2
P05	Trial007	29	male	exclusively heterosexual	2	14	1	4	1	0	1	5722,3	0	999		0	0	96	0	0
P05	Trial007	29	male	exclusively heterosexual	2	14	1	4	1	0	1	5722,3	,1	999		0	0	96	0	0
P05	Trial007	29	male	exclusively heterosexual	2	15	1	4	1	0	1	5722,3	0	999		0	0	96	0	0
P05	Trial007	29	male	exclusively heterosexual	2	15	1	4	1	0	1	5722,3	0	999		0	0	96	0	0
P05	Trial007	29	male	exclusively heterosexual	2	16	1	4	1	0	1	5722,3	0	999		0	0	96	0	0
P05	Trial007	29	male	exclusively heterosexual	2	16	1	4	1	0	1	5722,3	0	999		0	0	96	0	0
P05	Trial007	29	male	exclusively heterosexual	2	17	1	4	1	0	1	5722,3	5,1	4495,9	4495,9	1	4,1	96	233,5	225,2
P05	Trial049	29	male	exclusively heterosexual	3	11	0	4	1	1	0	5768,2	12,6	334,1	334,1	4	12	85,3	692,3	91,8
P05	Trial049	29	male	exclusively heterosexual	3	12	0	4	1	1	0	5768,2	33,4	159	159	7	30,2	85,3	1743,3	108,4
P05	Trial049	29	male	exclusively heterosexual	3	13	0	4	1	1	0	5768,2	23,3	2236	2236	4	22,4	85,3	1293,1	308,6
P05	Trial049	29	male	exclusively heterosexual	3	14	0	4	1	1	0	5768,2	23,7	542,6	542,6	5	20,7	85,3	1192,8	175,2
P05	Trial049	29	male	exclusively heterosexual	3	14	0	4	1	1	0	5768,2	,9	999		0	0	85,3	0	0
P05	Trial049	29	male	exclusively heterosexual	3	14	0	4	1	1	0	5768,2	0	999		0	0	85,3	0	0
P05	Trial049	29	male	exclusively heterosexual	3	15	0	4	1	1	0	5768,2	0	999		0	0	85,3	0	0
P05	Trial049	29	male	exclusively heterosexual	3	15	0	4	1	1	0	5768,2	,7	999		0	0	85,3	0	0
P05	Trial049	29	male	exclusively heterosexual	3	16	0	4	1	1	0	5768,2	0	999		0	0	85,3	0	0
P05	Trial049	29	male	exclusively heterosexual	3	16	0	4	1	1	0	5768,2	,1	999		0	0	85,3	0	0
P05	Trial049	29	male	exclusively heterosexual	3	17	0	4	1	1	0	5768,2	4,3	999		0	0	85,3	0	0
P05	Trial031	29	male	exclusively heterosexual	4	11	1	4	0	1	0	9601	22,3	371,8	371,8	5	21,8	93,3	2093,8	275,2
P05	Trial031	29	male	exclusively heterosexual	4	12	1	4	0	1	0	9601	54,9	171,6	171,6	16	53	93,3	5088,5	191,8
P05	Trial031	29	male	exclusively heterosexual	4	13	1	4	0	1	0	9601	4,6	1422,7	1422,7	1	4,5	93,3	433,9	433,9
P05	Trial031	29	male	exclusively heterosexual	4	14	1	4	0	1	0	9601	,7	999		0	0	93,3	0	0
P05	Trial031	29	male	exclusively heterosexual	4	14	1	4	0	1	0	9601	0	999		0	0	93,3	0	0
P05	Trial031	29	male	exclusively heterosexual	4	14	1	4	0	1	0	9601	0	999		0	0	93,3	0	0
P05	Trial031	29	male	exclusively heterosexual	4	15	1	4	0	1	0	9601	9,3	4901,2	4901,2	2	8,8	93,3	842,6	150,2
P05	Trial031	29	male	exclusively heterosexual	4	15	1	4	0	1	0	9601	4	5785,4	5785,4	1	1,7	93,3	166,9	158,5
P05	Trial031	29	male	exclusively heterosexual	4	16	1	4	0	1	0	9601	,1	999		0	0	93,3	0	0
P05	Trial031	29	male	exclusively heterosexual	4	16	1	4	0	1	0	9601	0	999		0	0	93,3	0	0
P05	Trial031	29	male	exclusively heterosexual	4	17	1	4	0	1	0	9601	4,1	5952,2	5952,2	1	3,5	93,3	333,7	333,7
P06	Trial008	58	female	predominantly heterosexual	1	11	0	4	0	0	1	14989,9	29,2	545,2	545,2	11	28,3	92,9	4237,6	333,7
P06	Trial008	58	female	predominantly heterosexual	1	12	0	4	0	0	1	14989,9	32,3	211,6	211,6	18	31,1	92,9	4662,8	317
P06	Trial008	58	female	predominantly heterosexual	1	13	0	4	0	0	1	14989,9	12,6	903,9	903,9	5	12,4	92,9	1860,1	125,1
P06	Trial008	58	female	predominantly heterosexual	1	14	0	4	0	0	1	14989,9	2,1	13941	13941	1	1,4	92,9	216,9	216,9
P06	Trial008	58	female	predominantly heterosexual	1	14	0	4	0	0	1	14989,9	1,5	12774	12774	1	1,5	92,9	225,2	225,2
P06	Trial008	58	female	predominantly heterosexual	1	14	0	4	0	0	1	14989,9	0	999		0	0	92,9	0	0
P06	Trial008	58	female	predominantly heterosexual	1	15	0	4	0	0	1	14989,9	1,9	11389	11389	1	1,6	92,9	233,5	233,5
P06	Trial008	58	female	predominantly heterosexual	1	15	0	4	0	0	1	14989,9	6,8	7944,2	7944,2	4	7,1	92,9	1059,3	108,4
P06	Trial008	58	female	predominantly heterosexual	1	16	0	4	0	0	1	14989,9	2	12039	12039	1	1,7	92,9	258,6	258,6
P06	Trial008	58	female	predominantly heterosexual	1	16	0	4	0	0	1	14989,9	0	999		0	0	92,9	0	0
P06	Trial008	58	female	predominantly heterosexual	1	17	0	4	0	0	1	14989,9	11,6	3856,9	3856,9	7	7,8	92,9	1167,8	108,4
P06	Trial011	58	female	predominantly heterosexual	2	11	1	3	1	0	1	2140,6	29,6	624,7	624,7	3	26,1	84,9	558,8	133,5
P06	Trial011	58	female	predominantly heterosexual	2	12	1	3	1	0	1	2140,6	49,9	449,6	449,6	3	51,4	84,9	1101	166,7
P06	Trial011	58	female	predominantly heterosexual	2	13	1	3	1	0	1	2140,6	6,2	274,4	274,4	1	7,4	84,9	158,5	158,5
P06	Trial011	58	female	predominantly heterosexual	2	14	1	3	1	0	1	2140,6	14,3	999		0	0	84,9	0	0
P06	Trial011	58	female	predominantly heterosexual	2	14	1	3	1	0	1	2140,6	0	999		0	0	84,9	0	0
P06	Trial011	58	female	predominantly heterosexual	2	14	1	3	1	0	1	2140,6	0	999		0	0	84,9	0	0
P06	Trial011	58	female	predominantly heterosexual	2	15	1	3	1	0	1	2140,6	0	999		0	0	84,9	0	0
P06	Trial011	58	female	predominantly heterosexual	2	15	1	3	1	0	1	2140,6	0	999		0	0	84,9	0	0
P06	Trial011	58	female	predominantly heterosexual	2	16	1	3	1	0	1	2140,6	0	999		0	0	84,9	0	0
P06	Trial011	58	female	predominantly heterosexual	2	16	1	3	1	0	1	2140,6	0	999		0	0	84,9	0	0
P06	Trial011	58	female	predominantly heterosexual	2	17	1	3	1	0	1	2140,6	0	999		0	0	84,9	0	0
P06	Trial065	58	female	predominantly heterosexual	3	11	1	1	1	1	1	4962,2	15,8	904,4	904,4	3	15,3	88,7	759	292
P06	Trial065	58	female	predominantly heterosexual	3	12	1	1	1	1	1	4962,2	21,4	662,6	662,6	4	19,8	88,7	984,3	233,6
P06	Trial065	58	female	predominantly heterosexual	3	13	1	1	1	1	1	4962,2	39,2	470,7	470,7	4	41,5	88,7	2060,3	175,1
P06	Trial065	58	female	predominantly heterosexual	3	14	1	1	1	1	1	4962,2	16,1	220,5	220,5	3	12,1	88,7	600,7	241,8
P06	Trial065	58	female	predominantly heterosexual	3	14	1	1	1	1	1	4962,2	,3	999		0	0	88,7	0	0
P06	Trial065	58	female	predominantly heterosexual	3	14	1	1	1	1	1	4962,2	,2	999		0	0	88,7	0	0
P06	Trial065	58	female	predominantly heterosexual	3	15	1	1	1	1	1	4962,2	0	999		0	0	88,7	0	0
P06	Trial065	58	female	predominantly heterosexual	3	15	1	1	1	1	1	4962,2	0	999		0	0	88,7	0	0
P06	Trial065	58	female	predominantly heterosexual	3	16	1	1	1	1	1	4962,2	,5	999		0	0	88,7	0	0
P06	Trial065	58	female	predominantly heterosexual	3	16	1	1	1	1	1	4962,2	,5	999		0	0	88,7	0	0
P06	Trial065	58	female	predominantly heterosexual	3	17	1	1	1	1	1	4962,2	6	999		0	0	88,7	0	0
P06	Trial077	58	female	predominantly heterosexual	4	11	1	2	0	1	0	1426,4	20,5	1124,3	1124,3	1	17,6	73,7	250,4	250,4
P06	Trial077	58	female	predominantly heterosexual	4	12	1	2	0	1	0	1426,4	39,2	290,2	290,2	2	32,2	73,7	458,9	292
P06	Trial077	58	female	predominantly heterosexual	4	13	1	2	0	1	0	1426,4	19,3	607,2	607,2	1	18,1	73,7	258,6	258,6
P06	Trial077	58	female	predominantly heterosexual	4	14	1	2	0	1	0	1426,4	1,2	999		0	0	73,7	0	0
P06	Trial077	58	female	predominantly heterosexual	4	14	1	2	0	1	0	1426,4	0	999		0	0	73,7	0	0
P06	Trial077	58	female	predominantly heterosexual	4	14	1	2	0	1	0	1426,4	0	999		0	0	73,7	0	0
P06	Trial077	58	female	predominantly heterosexual	4	15	1	2	0	1	0	1426,4	12,3	106,8	106,8	1	5,8	73,7	83,3	83,3
P06	Trial077	58	female	predominantly heterosexual	4	15	1	2	0	1	0	1426,4	0	999		0	0	73,7	0	0
P06	Trial077	58	female	predominantly heterosexual	4	16	1	2	0	1	0	1426,4	0	999		0	0	73,7	0	0
P06	Trial077	58	female	predominantly heterosexual	4	16	1	2	0	1	0	1426,4	0	999		0	0	73,7	0	0
P06	Trial077	58	female	predominantly heterosexual	4	17	1	2	0	1	0	1426,4	7,6	999		0	0	73,7	0	0
P08	Trial010	24	male	exclusively heterosexual	1	11	0	4	0	0	1	799,9	36,5	292,7	292,7	2	24	54,2	191,9	100,1
P08	Trial010	24	male	exclusively heterosexual	1	12	0	4	0	0	1	799,9	31,2	999		0	0	54,2	0	0
P08	Trial010	24	male	exclusively heterosexual	1	13	0	4	0	0	1	799,9	31,3	426,2	426,2	1	30,2	54,2	241,9	241,9
P08	Trial010	24	male	exclusively heterosexual	1	14	0	4	0	0	1	799,9	1	999		0	0	54,2	0	0
P08	Trial010	24	male	exclusively heterosexual	1	14	0	4	0	0	1	799,9	0	999		0	0	54,2	0	0
P08	Trial010	24	male	exclusively heterosexual	1	14	0	4	0	0	1	799,9	0	999		0	0	54,2	0	0
P08	Trial010	24	male	exclusively heterosexual	1	15	0	4	0	0	1	799,9	0	999		0	0	54,2	0	0
P08	Trial010	24	male	exclusively heterosexual	1	15	0	4	0	0	1	799,9	0	999		0	0	54,2	0	0
P08	Trial010	24	male	exclusively heterosexual	1	16	0	4	0	0	1	799,9	0	999		0	0	54,2	0	0
P08	Trial010	24	male	exclusively heterosexual	1	16	0	4	0	0	1	799,9	0	999		0	0	54,2	0	0
P08	Trial010	24	male	exclusively heterosexual	1	17	0	4	0	0	1	799,9	0	999		0	0	54,2	0	0
P08	Trial007	24	male	exclusively heterosexual	2	11	1	4	1	0	1	3153,1	72,8	867	867	3	72,8	90,5	2293,9	817,5
P08	Trial007	24	male	exclusively heterosexual	2	12	1	4	1	0	1	3153,1	16,4	241,5	241,5	1	7,9	90,5	250,2	250,2
P08	Trial007	24	male	exclusively heterosexual	2	13	1	4	1	0	1	3153,1	10,1	516,7	516,7	1	9,8	90,5	308,6	308,6
P08	Trial007	24	male	exclusively heterosexual	2	14	1	4	1	0	1	3153,1	,8	999		0	0	90,5	0	0
P08	Trial007	24	male	exclusively heterosexual	2	14	1	4	1	0	1	3153,1	0	999		0	0	90,5	0	0
P08	Trial007	24	male	exclusively heterosexual	2	14	1	4	1	0	1	3153,1	0	999		0	0	90,5	0	0
P08	Trial007	24	male	exclusively heterosexual	2	15	1	4	1	0	1	3153,1	0	999		0	0	90,5	0	0
P08	Trial007	24	male	exclusively heterosexual	2	15	1	4	1	0	1	3153,1	0	999		0	0	90,5	0	0
P08	Trial007	24	male	exclusively heterosexual	2	16	1	4	1	0	1	3153,1	0	999		0	0	90,5	0	0
P08	Trial007	24	male	exclusively heterosexual	2	16	1	4	1	0	1	3153,1	0	999		0	0	90,5	0	0
P08	Trial007	24	male	exclusively heterosexual	2	17	1	4	1	0	1	3153,1	0	999		0	0	90,5	0	0
P08	Trial064	24	male	exclusively heterosexual	3	11	0	2	1	1	0	1292,5	19,4	1045,3	1045,3	1	19,4	76,8	250,2	250,2
P08	Trial064	24	male	exclusively heterosexual	3	12	0	2	1	1	0	1292,5	36,1	227,9	227,9	2	27,1	76,8	350,2	200,1
P08	Trial064	24	male	exclusively heterosexual	3	13	0	2	1	1	0	1292,5	27,7	469,7	469,7	3	30,3	76,8	392,1	91,7
P08	Trial064	24	male	exclusively heterosexual	3	14	0	2	1	1	0	1292,5	4,5	999		0	0	76,8	0	0
P08	Trial064	24	male	exclusively heterosexual	3	14	0	2	1	1	0	1292,5	0	999		0	0	76,8	0	0
P08	Trial064	24	male	exclusively heterosexual	3	14	0	2	1	1	0	1292,5	0	999		0	0	76,8	0	0
P08	Trial064	24	male	exclusively heterosexual	3	15	0	2	1	1	0	1292,5	0	999		0	0	76,8	0	0
P08	Trial064	24	male	exclusively heterosexual	3	15	0	2	1	1	0	1292,5	0	999		0	0	76,8	0	0
P08	Trial064	24	male	exclusively heterosexual	3	16	0	2	1	1	0	1292,5	0	999		0	0	76,8	0	0
P08	Trial064	24	male	exclusively heterosexual	3	16	0	2	1	1	0	1292,5	0	999		0	0	76,8	0	0
P08	Trial064	24	male	exclusively heterosexual	3	17	0	2	1	1	0	1292,5	12,2	999		0	0	76,8	0	0
P08	Trial031	24	male	exclusively heterosexual	4	11	0	4	0	1	1	1251	22	702,9	702,9	1	20	71,3	250,2	250,2
P08	Trial031	24	male	exclusively heterosexual	4	12	0	4	0	1	1	1251	22	999		0	0	71,3	0	0
P08	Trial031	24	male	exclusively heterosexual	4	13	0	4	0	1	1	1251	40,7	402,7	402,7	2	39,3	71,3	492,1	241,9
P08	Trial031	24	male	exclusively heterosexual	4	14	0	4	0	1	1	1251	15,3	244,2	244,2	1	12	71,3	150,1	150,1
P08	Trial031	24	male	exclusively heterosexual	4	14	0	4	0	1	1	1251	0	999		0	0	71,3	0	0
P08	Trial031	24	male	exclusively heterosexual	4	14	0	4	0	1	1	1251	0	999		0	0	71,3	0	0
P08	Trial031	24	male	exclusively heterosexual	4	15	0	4	0	1	1	1251	0	999		0	0	71,3	0	0
P08	Trial031	24	male	exclusively heterosexual	4	15	0	4	0	1	1	1251	0	999		0	0	71,3	0	0
P08	Trial031	24	male	exclusively heterosexual	4	16	0	4	0	1	1	1251	0	999		0	0	71,3	0	0
P08	Trial031	24	male	exclusively heterosexual	4	16	0	4	0	1	1	1251	0	999		0	0	71,3	0	0
P08	Trial031	24	male	exclusively heterosexual	4	17	0	4	0	1	1	1251	0	999		0	0	71,3	0	0
P09	Trial007	30	male	exclusively heterosexual	2	11	1	4	1	0	1	850,8	21,6	610	610	1	28,4	60,8	241,9	158,5
P09	Trial007	30	male	exclusively heterosexual	2	12	1	4	1	0	1	850,8	36,3	999		0	0	60,8	0	0
P09	Trial007	30	male	exclusively heterosexual	2	13	1	4	1	0	1	850,8	34,3	301,4	301,4	1	32,4	60,8	275,2	275,2
P09	Trial007	30	male	exclusively heterosexual	2	14	1	4	1	0	1	850,8	0	999		0	0	60,8	0	0
P09	Trial007	30	male	exclusively heterosexual	2	14	1	4	1	0	1	850,8	0	999		0	0	60,8	0	0
P09	Trial007	30	male	exclusively heterosexual	2	14	1	4	1	0	1	850,8	0	999		0	0	60,8	0	0
P09	Trial007	30	male	exclusively heterosexual	2	15	1	4	1	0	1	850,8	0	999		0	0	60,8	0	0
P09	Trial007	30	male	exclusively heterosexual	2	15	1	4	1	0	1	850,8	0	999		0	0	60,8	0	0
P09	Trial007	30	male	exclusively heterosexual	2	16	1	4	1	0	1	850,8	0	999		0	0	60,8	0	0
P09	Trial007	30	male	exclusively heterosexual	2	16	1	4	1	0	1	850,8	0	999		0	0	60,8	0	0
P09	Trial007	30	male	exclusively heterosexual	2	17	1	4	1	0	1	850,8	0	999		0	0	60,8	0	0
P10	Trial007	30	male	predominantly heterosexual	1	11	0	4	0	0	1	933,9	30,4	310,4	310,4	1	30,4	56,3	283,6	283,6
P10	Trial007	30	male	predominantly heterosexual	1	12	0	4	0	0	1	933,9	52,7	999		0	0	56,3	0	0
P10	Trial007	30	male	predominantly heterosexual	1	13	0	4	0	0	1	933,9	0	999		0	0	56,3	0	0
P10	Trial007	30	male	predominantly heterosexual	1	14	0	4	0	0	1	933,9	17	610,7	610,7	1	25,9	56,3	241,9	241,9
P10	Trial007	30	male	predominantly heterosexual	1	14	0	4	0	0	1	933,9	0	999		0	0	56,3	0	0
P10	Trial007	30	male	predominantly heterosexual	1	14	0	4	0	0	1	933,9	0	999		0	0	56,3	0	0
P10	Trial007	30	male	predominantly heterosexual	1	15	0	4	0	0	1	933,9	0	999		0	0	56,3	0	0
P10	Trial007	30	male	predominantly heterosexual	1	15	0	4	0	0	1	933,9	0	999		0	0	56,3	0	0
P10	Trial007	30	male	predominantly heterosexual	1	16	0	4	0	0	1	933,9	0	999		0	0	56,3	0	0
P10	Trial007	30	male	predominantly heterosexual	1	16	0	4	0	0	1	933,9	0	999		0	0	56,3	0	0
P10	Trial007	30	male	predominantly heterosexual	1	17	0	4	0	0	1	933,9	0	999		0	0	56,3	0	0
P10	Trial010	30	male	predominantly heterosexual	2	11	1	4	1	0	1	534	32,8	356,1	356,1	1	29,7	59,4	158,5	158,5
P10	Trial010	30	male	predominantly heterosexual	2	12	1	4	1	0	1	534	32,8	189,3	189,3	1	29,7	59,4	158,5	158,5
P10	Trial010	30	male	predominantly heterosexual	2	13	1	4	1	0	1	534	0	999		0	0	59,4	0	0
P10	Trial010	30	male	predominantly heterosexual	2	14	1	4	1	0	1	534	0	999		0	0	59,4	0	0
P10	Trial010	30	male	predominantly heterosexual	2	14	1	4	1	0	1	534	0	999		0	0	59,4	0	0
P10	Trial010	30	male	predominantly heterosexual	2	14	1	4	1	0	1	534	0	999		0	0	59,4	0	0
P10	Trial010	30	male	predominantly heterosexual	2	15	1	4	1	0	1	534	32,8	999		0	0	59,4	0	0
P10	Trial010	30	male	predominantly heterosexual	2	15	1	4	1	0	1	534	0	999		0	0	59,4	0	0
P10	Trial010	30	male	predominantly heterosexual	2	16	1	4	1	0	1	534	0	999		0	0	59,4	0	0
P10	Trial010	30	male	predominantly heterosexual	2	16	1	4	1	0	1	534	0	999		0	0	59,4	0	0
P10	Trial010	30	male	predominantly heterosexual	2	17	1	4	1	0	1	534	0	999		0	0	59,4	0	0
P10	Trial049	30	male	predominantly heterosexual	3	11	1	2	1	1	1	666,9	27,5	159,7	159,7	1	27,5	70,1	183,6	183,6
P10	Trial049	30	male	predominantly heterosexual	3	12	1	2	1	1	1	666,9	17,5	576,8	576,8	1	13,8	70,1	91,7	91,7
P10	Trial049	30	male	predominantly heterosexual	3	13	1	2	1	1	1	666,9	30	368,4	368,4	1	28,8	70,1	191,8	191,8
P10	Trial049	30	male	predominantly heterosexual	3	14	1	2	1	1	1	666,9	2,5	999		0	0	70,1	0	0
P10	Trial049	30	male	predominantly heterosexual	3	14	1	2	1	1	1	666,9	0	999		0	0	70,1	0	0
P10	Trial049	30	male	predominantly heterosexual	3	14	1	2	1	1	1	666,9	0	999		0	0	70,1	0	0
P10	Trial049	30	male	predominantly heterosexual	3	15	1	2	1	1	1	666,9	0	999		0	0	70,1	0	0
P10	Trial049	30	male	predominantly heterosexual	3	15	1	2	1	1	1	666,9	0	999		0	0	70,1	0	0
P10	Trial049	30	male	predominantly heterosexual	3	16	1	2	1	1	1	666,9	0	999		0	0	70,1	0	0
P10	Trial049	30	male	predominantly heterosexual	3	16	1	2	1	1	1	666,9	0	999		0	0	70,1	0	0
P10	Trial049	30	male	predominantly heterosexual	3	17	1	2	1	1	1	666,9	22,5	999		0	0	70,1	0	0
P11	Trial010	33	male	predominantly heterosexual	2	11	1	4	1	0	1	842,4	35,7	426	426	2	48,5	58,4	408,6	183,5
P11	Trial010	33	male	predominantly heterosexual	2	12	1	4	1	0	1	842,4	22,8	259,2	259,2	1	9,9	58,4	83,4	83,4
P11	Trial010	33	male	predominantly heterosexual	2	13	1	4	1	0	1	842,4	0	999		0	0	58,4	0	0
P11	Trial010	33	male	predominantly heterosexual	2	14	1	4	1	0	1	842,4	1	999		0	0	58,4	0	0
P11	Trial010	33	male	predominantly heterosexual	2	14	1	4	1	0	1	842,4	0	999		0	0	58,4	0	0
P11	Trial010	33	male	predominantly heterosexual	2	14	1	4	1	0	1	842,4	0	999		0	0	58,4	0	0
P11	Trial010	33	male	predominantly heterosexual	2	15	1	4	1	0	1	842,4	0	999		0	0	58,4	0	0
P11	Trial010	33	male	predominantly heterosexual	2	15	1	4	1	0	1	842,4	0	999		0	0	58,4	0	0
P11	Trial010	33	male	predominantly heterosexual	2	16	1	4	1	0	1	842,4	0	999		0	0	58,4	0	0
P11	Trial010	33	male	predominantly heterosexual	2	16	1	4	1	0	1	842,4	0	999		0	0	58,4	0	0
P11	Trial010	33	male	predominantly heterosexual	2	17	1	4	1	0	1	842,4	25,7	999		0	0	58,4	0	0
P11	Trial094	33	male	predominantly heterosexual	3	11	1	3	1	1	1	2043,6	36,3	531,6	531,6	3	34,7	78,4	709	191,9
P11	Trial094	33	male	predominantly heterosexual	3	12	1	3	1	1	1	2043,6	30,2	364,7	364,7	2	23,3	78,4	475,6	150,2
P11	Trial094	33	male	predominantly heterosexual	3	13	1	3	1	1	1	2043,6	8,6	756,8	756,8	1	20,4	78,4	417,1	417,1
P11	Trial094	33	male	predominantly heterosexual	3	14	1	3	1	1	1	2043,6	20	999		0	0	78,4	0	0
P11	Trial094	33	male	predominantly heterosexual	3	14	1	3	1	1	1	2043,6	0	999		0	0	78,4	0	0
P11	Trial094	33	male	predominantly heterosexual	3	14	1	3	1	1	1	2043,6	0	999		0	0	78,4	0	0
P11	Trial094	33	male	predominantly heterosexual	3	15	1	3	1	1	1	2043,6	0	999		0	0	78,4	0	0
P11	Trial094	33	male	predominantly heterosexual	3	15	1	3	1	1	1	2043,6	0	999		0	0	78,4	0	0
P11	Trial094	33	male	predominantly heterosexual	3	16	1	3	1	1	1	2043,6	0	999		0	0	78,4	0	0
P11	Trial094	33	male	predominantly heterosexual	3	16	1	3	1	1	1	2043,6	0	999		0	0	78,4	0	0
P11	Trial094	33	male	predominantly heterosexual	3	17	1	3	1	1	1	2043,6	4,9	999		0	0	78,4	0	0
P11	Trial025	33	male	predominantly heterosexual	4	11	0	3	0	1	1	2010,4	38,6	341,7	341,7	5	39	57,6	784,1	91,8
P11	Trial025	33	male	predominantly heterosexual	4	12	0	3	0	1	1	2010,4	18,7	999		0	0	57,6	0	0
P11	Trial025	33	male	predominantly heterosexual	4	13	0	3	0	1	1	2010,4	13,3	1075,6	1075,6	1	12	57,6	242	242
P11	Trial025	33	male	predominantly heterosexual	4	14	0	3	0	1	1	2010,4	7,1	925,5	925,5	1	6,6	57,6	133,5	133,5
P11	Trial025	33	male	predominantly heterosexual	4	14	0	3	0	1	1	2010,4	0	999		0	0	57,6	0	0
P11	Trial025	33	male	predominantly heterosexual	4	14	0	3	0	1	1	2010,4	0	999		0	0	57,6	0	0
P11	Trial025	33	male	predominantly heterosexual	4	15	0	3	0	1	1	2010,4	0	999		0	0	57,6	0	0
P11	Trial025	33	male	predominantly heterosexual	4	15	0	3	0	1	1	2010,4	0	999		0	0	57,6	0	0
P11	Trial025	33	male	predominantly heterosexual	4	16	0	3	0	1	1	2010,4	0	999		0	0	57,6	0	0
P11	Trial025	33	male	predominantly heterosexual	4	16	0	3	0	1	1	2010,4	0	999		0	0	57,6	0	0
P11	Trial025	33	male	predominantly heterosexual	4	17	0	3	0	1	1	2010,4	4,6	999		0	0	57,6	0	0
P13	Trial010	27	male	exclusively heterosexual	1	11	0	4	0	0	1	608,8	0	999		0	0	74	0	0
P13	Trial010	27	male	exclusively heterosexual	1	12	0	4	0	0	1	608,8	0	999		0	0	74	0	0
P13	Trial010	27	male	exclusively heterosexual	1	13	0	4	0	0	1	608,8	26	457,1	457,1	1	26	74	158,5	158,5
P13	Trial010	27	male	exclusively heterosexual	1	14	0	4	0	0	1	608,8	49,3	156,9	156,9	2	48	74	292	166,9
P13	Trial010	27	male	exclusively heterosexual	1	14	0	4	0	0	1	608,8	0	999		0	0	74	0	0
P13	Trial010	27	male	exclusively heterosexual	1	14	0	4	0	0	1	608,8	0	999		0	0	74	0	0
P13	Trial010	27	male	exclusively heterosexual	1	15	0	4	0	0	1	608,8	1,4	999		0	0	74	0	0
P13	Trial010	27	male	exclusively heterosexual	1	15	0	4	0	0	1	608,8	0	999		0	0	74	0	0
P13	Trial010	27	male	exclusively heterosexual	1	16	0	4	0	0	1	608,8	0	999		0	0	74	0	0
P13	Trial010	27	male	exclusively heterosexual	1	16	0	4	0	0	1	608,8	0	999		0	0	74	0	0
P13	Trial010	27	male	exclusively heterosexual	1	17	0	4	0	0	1	608,8	23,3	999		0	0	74	0	0
P13	Trial007	27	male	exclusively heterosexual	2	11	1	4	1	0	1	575,6	27,5	319,8	319,8	1	29	53,6	166,9	166,9
P13	Trial007	27	male	exclusively heterosexual	2	12	1	4	1	0	1	575,6	31,9	178	178	1	24,6	53,6	141,7	133,5
P13	Trial007	27	male	exclusively heterosexual	2	13	1	4	1	0	1	575,6	10,1	999		0	0	53,6	0	0
P13	Trial007	27	male	exclusively heterosexual	2	14	1	4	1	0	1	575,6	30,4	999		0	0	53,6	0	0
P13	Trial007	27	male	exclusively heterosexual	2	14	1	4	1	0	1	575,6	0	999		0	0	53,6	0	0
P13	Trial007	27	male	exclusively heterosexual	2	14	1	4	1	0	1	575,6	0	999		0	0	53,6	0	0
P13	Trial007	27	male	exclusively heterosexual	2	15	1	4	1	0	1	575,6	0	999		0	0	53,6	0	0
P13	Trial007	27	male	exclusively heterosexual	2	15	1	4	1	0	1	575,6	0	999		0	0	53,6	0	0
P13	Trial007	27	male	exclusively heterosexual	2	16	1	4	1	0	1	575,6	0	999		0	0	53,6	0	0
P13	Trial007	27	male	exclusively heterosexual	2	16	1	4	1	0	1	575,6	0	999		0	0	53,6	0	0
P13	Trial007	27	male	exclusively heterosexual	2	17	1	4	1	0	1	575,6	0	999		0	0	53,6	0	0
P13	Trial013	27	male	exclusively heterosexual	3	11	1	3	1	1	1	1334,6	11,2	534,1	534,1	1	10,6	73,7	141,7	141,7
P13	Trial013	27	male	exclusively heterosexual	3	12	1	3	1	1	1	1334,6	1,9	999		0	0	73,7	0	0
P13	Trial013	27	male	exclusively heterosexual	3	13	1	3	1	1	1	1334,6	50	308,8	308,8	3	51,2	73,7	684	191,9
P13	Trial013	27	male	exclusively heterosexual	3	14	1	3	1	1	1	1334,6	14,4	141,9	141,9	1	11,9	73,7	158,5	158,5
P13	Trial013	27	male	exclusively heterosexual	3	14	1	3	1	1	1	1334,6	0	999		0	0	73,7	0	0
P13	Trial013	27	male	exclusively heterosexual	3	14	1	3	1	1	1	1334,6	0	999		0	0	73,7	0	0
P13	Trial013	27	male	exclusively heterosexual	3	15	1	3	1	1	1	1334,6	3,1	999		0	0	73,7	0	0
P13	Trial013	27	male	exclusively heterosexual	3	15	1	3	1	1	1	1334,6	0	999		0	0	73,7	0	0
P13	Trial013	27	male	exclusively heterosexual	3	16	1	3	1	1	1	1334,6	1,2	999		0	0	73,7	0	0
P13	Trial013	27	male	exclusively heterosexual	3	16	1	3	1	1	1	1334,6	0	999		0	0	73,7	0	0
P13	Trial013	27	male	exclusively heterosexual	3	17	1	3	1	1	1	1334,6	12,5	999		0	0	73,7	0	0
P13	Trial037	27	male	exclusively heterosexual	4	11	0	3	0	1	1	1025,9	20,3	786,9	786,9	1	20,3	78,9	208,5	208,5
P13	Trial037	27	male	exclusively heterosexual	4	12	0	3	0	1	1	1025,9	38,2	127,9	127,9	2	35	78,9	358,6	141,7
P13	Trial037	27	male	exclusively heterosexual	4	13	0	3	0	1	1	1025,9	20,3	303	303	1	23,6	78,9	242	242
P13	Trial037	27	male	exclusively heterosexual	4	14	0	3	0	1	1	1025,9	4,1	999		0	0	78,9	0	0
P13	Trial037	27	male	exclusively heterosexual	4	14	0	3	0	1	1	1025,9	0	999		0	0	78,9	0	0
P13	Trial037	27	male	exclusively heterosexual	4	14	0	3	0	1	1	1025,9	0	999		0	0	78,9	0	0
P13	Trial037	27	male	exclusively heterosexual	4	15	0	3	0	1	1	1025,9	,8	999		0	0	78,9	0	0
P13	Trial037	27	male	exclusively heterosexual	4	15	0	3	0	1	1	1025,9	0	999		0	0	78,9	0	0
P13	Trial037	27	male	exclusively heterosexual	4	16	0	3	0	1	1	1025,9	4,1	999		0	0	78,9	0	0
P13	Trial037	27	male	exclusively heterosexual	4	16	0	3	0	1	1	1025,9	0	999		0	0	78,9	0	0
P13	Trial037	27	male	exclusively heterosexual	4	17	0	3	0	1	1	1025,9	12,2	999		0	0	78,9	0	0
P15	Trial007	29	male	exclusively heterosexual	1	11	0	4	0	0	1	775,8	67,8	162,5	162,5	2	79,6	79,6	617,3	242
P15	Trial007	29	male	exclusively heterosexual	1	12	0	4	0	0	1	775,8	11,8	999		0	0	79,6	0	0
P15	Trial007	29	male	exclusively heterosexual	1	13	0	4	0	0	1	775,8	0	999		0	0	79,6	0	0
P15	Trial007	29	male	exclusively heterosexual	1	14	0	4	0	0	1	775,8	0	999		0	0	79,6	0	0
P15	Trial007	29	male	exclusively heterosexual	1	14	0	4	0	0	1	775,8	0	999		0	0	79,6	0	0
P15	Trial007	29	male	exclusively heterosexual	1	14	0	4	0	0	1	775,8	0	999		0	0	79,6	0	0
P15	Trial007	29	male	exclusively heterosexual	1	15	0	4	0	0	1	775,8	0	999		0	0	79,6	0	0
P15	Trial007	29	male	exclusively heterosexual	1	15	0	4	0	0	1	775,8	9,7	999		0	0	79,6	0	0
P15	Trial007	29	male	exclusively heterosexual	1	16	0	4	0	0	1	775,8	0	999		0	0	79,6	0	0
P15	Trial007	29	male	exclusively heterosexual	1	16	0	4	0	0	1	775,8	0	999		0	0	79,6	0	0
P15	Trial007	29	male	exclusively heterosexual	1	17	0	4	0	0	1	775,8	10,8	999		0	0	79,6	0	0
P15	Trial010	29	male	exclusively heterosexual	2	11	1	4	1	0	1	992,3	32,8	673,2	673,2	1	32,8	79	325,2	325,2
P15	Trial010	29	male	exclusively heterosexual	2	12	1	4	1	0	1	992,3	35,3	156	156	1	16,8	79	166,9	166,9
P15	Trial010	29	male	exclusively heterosexual	2	13	1	4	1	0	1	992,3	30,3	339,5	339,5	1	29,4	79	292	292
P15	Trial010	29	male	exclusively heterosexual	2	14	1	4	1	0	1	992,3	1,7	999		0	0	79	0	0
P15	Trial010	29	male	exclusively heterosexual	2	14	1	4	1	0	1	992,3	0	999		0	0	79	0	0
P15	Trial010	29	male	exclusively heterosexual	2	14	1	4	1	0	1	992,3	0	999		0	0	79	0	0
P15	Trial010	29	male	exclusively heterosexual	2	15	1	4	1	0	1	992,3	0	999		0	0	79	0	0
P15	Trial010	29	male	exclusively heterosexual	2	15	1	4	1	0	1	992,3	0	999		0	0	79	0	0
P15	Trial010	29	male	exclusively heterosexual	2	16	1	4	1	0	1	992,3	0	999		0	0	79	0	0
P15	Trial010	29	male	exclusively heterosexual	2	16	1	4	1	0	1	992,3	0	999		0	0	79	0	0
P15	Trial010	29	male	exclusively heterosexual	2	17	1	4	1	0	1	992,3	0	999		0	0	79	0	0
P15	Trial037	29	male	exclusively heterosexual	3	11	1	2	1	1	1	1791,7	31,2	1249,8	1249,8	1	30,3	82,4	542,2	542,2
P15	Trial037	29	male	exclusively heterosexual	3	12	1	2	1	1	1	1791,7	37,6	816,1	816,1	3	22,8	82,4	408,7	108,4
P15	Trial037	29	male	exclusively heterosexual	3	13	1	2	1	1	1	1791,7	19,1	465,7	465,7	1	18,6	82,4	333,6	333,6
P15	Trial037	29	male	exclusively heterosexual	3	14	1	2	1	1	1	1791,7	12,1	257,1	257,1	1	10,7	82,4	191,9	191,9
P15	Trial037	29	male	exclusively heterosexual	3	14	1	2	1	1	1	1791,7	0	999		0	0	82,4	0	0
P15	Trial037	29	male	exclusively heterosexual	3	14	1	2	1	1	1	1791,7	0	999		0	0	82,4	0	0
P15	Trial037	29	male	exclusively heterosexual	3	15	1	2	1	1	1	1791,7	0	999		0	0	82,4	0	0
P15	Trial037	29	male	exclusively heterosexual	3	15	1	2	1	1	1	1791,7	0	999		0	0	82,4	0	0
P15	Trial037	29	male	exclusively heterosexual	3	16	1	2	1	1	1	1791,7	0	999		0	0	82,4	0	0
P15	Trial037	29	male	exclusively heterosexual	3	16	1	2	1	1	1	1791,7	0	999		0	0	82,4	0	0
P15	Trial037	29	male	exclusively heterosexual	3	17	1	2	1	1	1	1791,7	0	999		0	0	82,4	0	0
P15	Trial058	29	male	exclusively heterosexual	4	11	0	2	0	1	1	1658,1	63,9	326,5	326,5	3	56,8	84,5	942,6	175,1
P15	Trial058	29	male	exclusively heterosexual	4	12	0	2	0	1	1	1658,1	5,5	159,7	159,7	1	9,1	84,5	150,2	150,2
P15	Trial058	29	male	exclusively heterosexual	4	13	0	2	0	1	1	1658,1	9,1	999		0	0	84,5	0	0
P15	Trial058	29	male	exclusively heterosexual	4	14	0	2	0	1	1	1658,1	1,5	999		0	0	84,5	0	0
P15	Trial058	29	male	exclusively heterosexual	4	14	0	2	0	1	1	1658,1	0	999		0	0	84,5	0	0
P15	Trial058	29	male	exclusively heterosexual	4	14	0	2	0	1	1	1658,1	0	999		0	0	84,5	0	0
P15	Trial058	29	male	exclusively heterosexual	4	15	0	2	0	1	1	1658,1	0	999		0	0	84,5	0	0
P15	Trial058	29	male	exclusively heterosexual	4	15	0	2	0	1	1	1658,1	0	999		0	0	84,5	0	0
P15	Trial058	29	male	exclusively heterosexual	4	16	0	2	0	1	1	1658,1	10,6	543,4	543,4	1	18,6	84,5	308,6	308,6
P15	Trial058	29	male	exclusively heterosexual	4	16	0	2	0	1	1	1658,1	0	999		0	0	84,5	0	0
P15	Trial058	29	male	exclusively heterosexual	4	17	0	2	0	1	1	1658,1	9,4	999		0	0	84,5	0	0
P16	Trial012	26	female	exclusively heterosexual	2	11	1	4	1	0	1	608,9	35,6	401,6	401,6	1	34,3	67,2	208,6	141,9
P16	Trial012	26	female	exclusively heterosexual	2	12	1	4	1	0	1	608,9	38,4	176,4	176,4	1	32,9	67,2	200,2	200,2
P16	Trial012	26	female	exclusively heterosexual	2	13	1	4	1	0	1	608,9	0	999		0	0	67,2	0	0
P16	Trial012	26	female	exclusively heterosexual	2	14	1	4	1	0	1	608,9	0	999		0	0	67,2	0	0
P16	Trial012	26	female	exclusively heterosexual	2	14	1	4	1	0	1	608,9	0	999		0	0	67,2	0	0
P16	Trial012	26	female	exclusively heterosexual	2	14	1	4	1	0	1	608,9	0	999		0	0	67,2	0	0
P16	Trial012	26	female	exclusively heterosexual	2	15	1	4	1	0	1	608,9	0	999		0	0	67,2	0	0
P16	Trial012	26	female	exclusively heterosexual	2	15	1	4	1	0	1	608,9	0	999		0	0	67,2	0	0
P16	Trial012	26	female	exclusively heterosexual	2	16	1	4	1	0	1	608,9	0	999		0	0	67,2	0	0
P16	Trial012	26	female	exclusively heterosexual	2	16	1	4	1	0	1	608,9	0	999		0	0	67,2	0	0
P16	Trial012	26	female	exclusively heterosexual	2	17	1	4	1	0	1	608,9	26	999		0	0	67,2	0	0
P16	Trial045	26	female	exclusively heterosexual	3	11	1	2	1	1	1	1034,3	27,4	397,5	397,5	1	41,9	72,5	433,8	433,8
P16	Trial045	26	female	exclusively heterosexual	3	12	1	2	1	1	1	1034,3	31,5	214,1	214,1	2	30,6	72,5	316,9	158,5
P16	Trial045	26	female	exclusively heterosexual	3	13	1	2	1	1	1	1034,3	0	999		0	0	72,5	0	0
P16	Trial045	26	female	exclusively heterosexual	3	14	1	2	1	1	1	1034,3	0	999		0	0	72,5	0	0
P16	Trial045	26	female	exclusively heterosexual	3	14	1	2	1	1	1	1034,3	0	999		0	0	72,5	0	0
P16	Trial045	26	female	exclusively heterosexual	3	14	1	2	1	1	1	1034,3	0	999		0	0	72,5	0	0
P16	Trial045	26	female	exclusively heterosexual	3	15	1	2	1	1	1	1034,3	0	999		0	0	72,5	0	0
P16	Trial045	26	female	exclusively heterosexual	3	15	1	2	1	1	1	1034,3	0	999		0	0	72,5	0	0
P16	Trial045	26	female	exclusively heterosexual	3	16	1	2	1	1	1	1034,3	0	999		0	0	72,5	0	0
P16	Trial045	26	female	exclusively heterosexual	3	16	1	2	1	1	1	1034,3	0	999		0	0	72,5	0	0
P16	Trial045	26	female	exclusively heterosexual	3	17	1	2	1	1	1	1034,3	25	999		0	0	72,5	0	0
P16	Trial048	26	female	exclusively heterosexual	4	11	0	1	0	1	1	1651,6	2	999		0	0	55,5	0	0
P16	Trial048	26	female	exclusively heterosexual	4	12	0	1	0	1	1	1651,6	37,9	593,3	593,3	2	12,1	55,5	200,1	100,1
P16	Trial048	26	female	exclusively heterosexual	4	13	0	1	0	1	1	1651,6	0	999		0	0	55,5	0	0
P16	Trial048	26	female	exclusively heterosexual	4	14	0	1	0	1	1	1651,6	41,9	951,9	951,9	3	43,4	55,5	717,5	191,9
P16	Trial048	26	female	exclusively heterosexual	4	14	0	1	0	1	1	1651,6	0	999		0	0	55,5	0	0
P16	Trial048	26	female	exclusively heterosexual	4	14	0	1	0	1	1	1651,6	0	999		0	0	55,5	0	0
P16	Trial048	26	female	exclusively heterosexual	4	15	0	1	0	1	1	1651,6	1	999		0	0	55,5	0	0
P16	Trial048	26	female	exclusively heterosexual	4	15	0	1	0	1	1	1651,6	0	999		0	0	55,5	0	0
P16	Trial048	26	female	exclusively heterosexual	4	16	0	1	0	1	1	1651,6	0	999		0	0	55,5	0	0
P16	Trial048	26	female	exclusively heterosexual	4	16	0	1	0	1	1	1651,6	0	999		0	0	55,5	0	0
P16	Trial048	26	female	exclusively heterosexual	4	17	0	1	0	1	1	1651,6	17,2	999		0	0	55,5	0	0
P17	Trial010	28	male	exclusively heterosexual	1	11	0	2	0	0	1	792,4	54,7	363,1	363,1	1	54,7	71,5	433,7	433,7
P17	Trial010	28	male	exclusively heterosexual	1	12	0	2	0	0	1	792,4	28,4	137,8	137,8	1	16,8	71,5	133,4	133,4
P17	Trial010	28	male	exclusively heterosexual	1	13	0	2	0	0	1	792,4	0	999		0	0	71,5	0	0
P17	Trial010	28	male	exclusively heterosexual	1	14	0	2	0	0	1	792,4	0	999		0	0	71,5	0	0
P17	Trial010	28	male	exclusively heterosexual	1	14	0	2	0	0	1	792,4	0	999		0	0	71,5	0	0
P17	Trial010	28	male	exclusively heterosexual	1	14	0	2	0	0	1	792,4	0	999		0	0	71,5	0	0
P17	Trial010	28	male	exclusively heterosexual	1	15	0	2	0	0	1	792,4	0	999		0	0	71,5	0	0
P17	Trial010	28	male	exclusively heterosexual	1	15	0	2	0	0	1	792,4	0	999		0	0	71,5	0	0
P17	Trial010	28	male	exclusively heterosexual	1	16	0	2	0	0	1	792,4	0	999		0	0	71,5	0	0
P17	Trial010	28	male	exclusively heterosexual	1	16	0	2	0	0	1	792,4	0	999		0	0	71,5	0	0
P17	Trial010	28	male	exclusively heterosexual	1	17	0	2	0	0	1	792,4	16,8	999		0	0	71,5	0	0
P17	Trial007	28	male	exclusively heterosexual	2	11	1	4	1	0	1	775,8	44,1	378,2	378,2	1	41,9	59,1	325,2	325,2
P17	Trial007	28	male	exclusively heterosexual	2	12	1	4	1	0	1	775,8	49,5	236,4	236,4	1	17,2	59,1	133,5	133,5
P17	Trial007	28	male	exclusively heterosexual	2	13	1	4	1	0	1	775,8	0	999		0	0	59,1	0	0
P17	Trial007	28	male	exclusively heterosexual	2	14	1	4	1	0	1	775,8	6,4	999		0	0	59,1	0	0
P17	Trial007	28	male	exclusively heterosexual	2	14	1	4	1	0	1	775,8	0	999		0	0	59,1	0	0
P17	Trial007	28	male	exclusively heterosexual	2	14	1	4	1	0	1	775,8	0	999		0	0	59,1	0	0
P17	Trial007	28	male	exclusively heterosexual	2	15	1	4	1	0	1	775,8	0	999		0	0	59,1	0	0
P17	Trial007	28	male	exclusively heterosexual	2	15	1	4	1	0	1	775,8	0	999		0	0	59,1	0	0
P17	Trial007	28	male	exclusively heterosexual	2	16	1	4	1	0	1	775,8	0	999		0	0	59,1	0	0
P17	Trial007	28	male	exclusively heterosexual	2	16	1	4	1	0	1	775,8	0	999		0	0	59,1	0	0
P17	Trial007	28	male	exclusively heterosexual	2	17	1	4	1	0	1	775,8	0	999		0	0	59,1	0	0
P17	Trial067	28	male	exclusively heterosexual	3	11	1	4	1	1	1	792,4	40	180,3	180,3	1	32,6	63,1	258,6	258,6
P17	Trial067	28	male	exclusively heterosexual	3	12	1	4	1	1	1	792,4	26,3	999		0	0	63,1	0	0
P17	Trial067	28	male	exclusively heterosexual	3	13	1	4	1	1	1	792,4	31,6	472,3	472,3	1	30,5	63,1	242	242
P17	Trial067	28	male	exclusively heterosexual	3	14	1	4	1	1	1	792,4	2,1	999		0	0	63,1	0	0
P17	Trial067	28	male	exclusively heterosexual	3	14	1	4	1	1	1	792,4	0	999		0	0	63,1	0	0
P17	Trial067	28	male	exclusively heterosexual	3	14	1	4	1	1	1	792,4	0	999		0	0	63,1	0	0
P17	Trial067	28	male	exclusively heterosexual	3	15	1	4	1	1	1	792,4	0	999		0	0	63,1	0	0
P17	Trial067	28	male	exclusively heterosexual	3	15	1	4	1	1	1	792,4	0	999		0	0	63,1	0	0
P17	Trial067	28	male	exclusively heterosexual	3	16	1	4	1	1	1	792,4	0	999		0	0	63,1	0	0
P17	Trial067	28	male	exclusively heterosexual	3	16	1	4	1	1	1	792,4	0	999		0	0	63,1	0	0
P17	Trial067	28	male	exclusively heterosexual	3	17	1	4	1	1	1	792,4	0	999		0	0	63,1	0	0
P17	Trial028	28	male	exclusively heterosexual	4	11	1	4	0	1	0	900,8	32,4	606,8	606,8	2	33,3	67,6	300,2	158,5
P17	Trial028	28	male	exclusively heterosexual	4	12	1	4	0	1	0	900,8	22,2	206,3	206,3	1	13	67,6	116,9	116,9
P17	Trial028	28	male	exclusively heterosexual	4	13	1	4	0	1	0	900,8	21,3	389,9	389,9	1	21,3	67,6	191,7	191,7
P17	Trial028	28	male	exclusively heterosexual	4	14	1	4	0	1	0	900,8	2,8	999		0	0	67,6	0	0
P17	Trial028	28	male	exclusively heterosexual	4	14	1	4	0	1	0	900,8	0	999		0	0	67,6	0	0
P17	Trial028	28	male	exclusively heterosexual	4	14	1	4	0	1	0	900,8	0	999		0	0	67,6	0	0
P17	Trial028	28	male	exclusively heterosexual	4	15	1	4	0	1	0	900,8	0	999		0	0	67,6	0	0
P17	Trial028	28	male	exclusively heterosexual	4	15	1	4	0	1	0	900,8	21,3	999		0	0	67,6	0	0
P17	Trial028	28	male	exclusively heterosexual	4	16	1	4	0	1	0	900,8	0	999		0	0	67,6	0	0
P17	Trial028	28	male	exclusively heterosexual	4	16	1	4	0	1	0	900,8	0	999		0	0	67,6	0	0
P17	Trial028	28	male	exclusively heterosexual	4	17	1	4	0	1	0	900,8	0	999		0	0	67,6	0	0
P18	Trial010	23	male	exclusively heterosexual	1	11	0	4	0	0	1	375,3	0	999		0	0	55,5	0	0
P18	Trial010	23	male	exclusively heterosexual	1	12	0	4	0	0	1	375,3	55,5	171,7	171,7	1	55,5	55,5	208,5	208,5
P18	Trial010	23	male	exclusively heterosexual	1	13	0	4	0	0	1	375,3	0	999		0	0	55,5	0	0
P18	Trial010	23	male	exclusively heterosexual	1	14	0	4	0	0	1	375,3	0	999		0	0	55,5	0	0
P18	Trial010	23	male	exclusively heterosexual	1	14	0	4	0	0	1	375,3	0	999		0	0	55,5	0	0
P18	Trial010	23	male	exclusively heterosexual	1	14	0	4	0	0	1	375,3	0	999		0	0	55,5	0	0
P18	Trial010	23	male	exclusively heterosexual	1	15	0	4	0	0	1	375,3	0	999		0	0	55,5	0	0
P18	Trial010	23	male	exclusively heterosexual	1	15	0	4	0	0	1	375,3	0	999		0	0	55,5	0	0
P18	Trial010	23	male	exclusively heterosexual	1	16	0	4	0	0	1	375,3	0	999		0	0	55,5	0	0
P18	Trial010	23	male	exclusively heterosexual	1	16	0	4	0	0	1	375,3	0	999		0	0	55,5	0	0
P18	Trial010	23	male	exclusively heterosexual	1	17	0	4	0	0	1	375,3	44,5	999		0	0	55,5	0	0
P18	Trial007	23	male	exclusively heterosexual	2	11	1	4	1	0	1	558,8	0	999		0	0	56,8	0	0
P18	Trial007	23	male	exclusively heterosexual	2	12	1	4	1	0	1	558,8	37,3	169,9	169,9	1	26,9	56,8	150,1	150,1
P18	Trial007	23	male	exclusively heterosexual	2	13	1	4	1	0	1	558,8	31,3	336,6	336,6	1	29,9	56,8	166,8	166,8
P18	Trial007	23	male	exclusively heterosexual	2	14	1	4	1	0	1	558,8	25,4	999		0	0	56,8	0	0
P18	Trial007	23	male	exclusively heterosexual	2	14	1	4	1	0	1	558,8	0	999		0	0	56,8	0	0
P18	Trial007	23	male	exclusively heterosexual	2	14	1	4	1	0	1	558,8	0	999		0	0	56,8	0	0
P18	Trial007	23	male	exclusively heterosexual	2	15	1	4	1	0	1	558,8	0	999		0	0	56,8	0	0
P18	Trial007	23	male	exclusively heterosexual	2	15	1	4	1	0	1	558,8	0	999		0	0	56,8	0	0
P18	Trial007	23	male	exclusively heterosexual	2	16	1	4	1	0	1	558,8	0	999		0	0	56,8	0	0
P18	Trial007	23	male	exclusively heterosexual	2	16	1	4	1	0	1	558,8	0	999		0	0	56,8	0	0
P18	Trial007	23	male	exclusively heterosexual	2	17	1	4	1	0	1	558,8	6	999		0	0	56,8	0	0
P18	Trial085	23	male	exclusively heterosexual	3	11	1	3	1	1	1	492,2	0	999		0	0	54,2	0	0
P18	Trial085	23	male	exclusively heterosexual	3	12	1	3	1	1	1	492,2	28,8	164,6	164,6	1	16,9	54,2	83,4	83,4
P18	Trial085	23	male	exclusively heterosexual	3	13	1	3	1	1	1	492,2	37,3	323,1	323,1	2	37,3	54,2	183,5	83,4
P18	Trial085	23	male	exclusively heterosexual	3	14	1	3	1	1	1	492,2	1,7	999		0	0	54,2	0	0
P18	Trial085	23	male	exclusively heterosexual	3	14	1	3	1	1	1	492,2	0	999		0	0	54,2	0	0
P18	Trial085	23	male	exclusively heterosexual	3	14	1	3	1	1	1	492,2	0	999		0	0	54,2	0	0
P18	Trial085	23	male	exclusively heterosexual	3	15	1	3	1	1	1	492,2	0	999		0	0	54,2	0	0
P18	Trial085	23	male	exclusively heterosexual	3	15	1	3	1	1	1	492,2	0	999		0	0	54,2	0	0
P18	Trial085	23	male	exclusively heterosexual	3	16	1	3	1	1	1	492,2	0	999		0	0	54,2	0	0
P18	Trial085	23	male	exclusively heterosexual	3	16	1	3	1	1	1	492,2	0	999		0	0	54,2	0	0
P18	Trial085	23	male	exclusively heterosexual	3	17	1	3	1	1	1	492,2	32,2	999		0	0	54,2	0	0
P19	Trial010	28	male	exclusively heterosexual	1	11	0	4	0	0	1	692,2	36,1	343,6	343,6	1	34,9	56,6	241,8	241,8
P19	Trial010	28	male	exclusively heterosexual	1	12	0	4	0	0	1	692,2	25,3	185,1	185,1	1	21,7	56,6	150,1	150,1
P19	Trial010	28	male	exclusively heterosexual	1	13	0	4	0	0	1	692,2	0	999		0	0	56,6	0	0
P19	Trial010	28	male	exclusively heterosexual	1	14	0	4	0	0	1	692,2	12	999		0	0	56,6	0	0
P19	Trial010	28	male	exclusively heterosexual	1	14	0	4	0	0	1	692,2	0	999		0	0	56,6	0	0
P19	Trial010	28	male	exclusively heterosexual	1	14	0	4	0	0	1	692,2	0	999		0	0	56,6	0	0
P19	Trial010	28	male	exclusively heterosexual	1	15	0	4	0	0	1	692,2	2,4	999		0	0	56,6	0	0
P19	Trial010	28	male	exclusively heterosexual	1	15	0	4	0	0	1	692,2	0	999		0	0	56,6	0	0
P19	Trial010	28	male	exclusively heterosexual	1	16	0	4	0	0	1	692,2	0	999		0	0	56,6	0	0
P19	Trial010	28	male	exclusively heterosexual	1	16	0	4	0	0	1	692,2	0	999		0	0	56,6	0	0
P19	Trial010	28	male	exclusively heterosexual	1	17	0	4	0	0	1	692,2	24,1	999		0	0	56,6	0	0
P19	Trial007	28	male	exclusively heterosexual	2	11	1	4	1	0	1	800,7	21,9	633,3	633,3	1	21,9	67,7	175,1	158,5
P19	Trial007	28	male	exclusively heterosexual	2	12	1	4	1	0	1	800,7	20,8	474,8	474,8	1	18,7	67,7	150,1	150,1
P19	Trial007	28	male	exclusively heterosexual	2	13	1	4	1	0	1	800,7	16,7	999		0	0	67,7	0	0
P19	Trial007	28	male	exclusively heterosexual	2	14	1	4	1	0	1	800,7	11,5	241,2	241,2	1	27,1	67,7	216,8	216,8
P19	Trial007	28	male	exclusively heterosexual	2	14	1	4	1	0	1	800,7	0	999		0	0	67,7	0	0
P19	Trial007	28	male	exclusively heterosexual	2	14	1	4	1	0	1	800,7	0	999		0	0	67,7	0	0
P19	Trial007	28	male	exclusively heterosexual	2	15	1	4	1	0	1	800,7	0	999		0	0	67,7	0	0
P19	Trial007	28	male	exclusively heterosexual	2	15	1	4	1	0	1	800,7	0	999		0	0	67,7	0	0
P19	Trial007	28	male	exclusively heterosexual	2	16	1	4	1	0	1	800,7	0	999		0	0	67,7	0	0
P19	Trial007	28	male	exclusively heterosexual	2	16	1	4	1	0	1	800,7	0	999		0	0	67,7	0	0
P19	Trial007	28	male	exclusively heterosexual	2	17	1	4	1	0	1	800,7	29,2	999		0	0	67,7	0	0
P19	Trial037	28	male	exclusively heterosexual	3	11	1	3	1	1	1	825,4	31,3	568,7	568,7	1	31,3	72,7	258,6	258,6
P19	Trial037	28	male	exclusively heterosexual	3	12	1	3	1	1	1	825,4	23,2	168,3	168,3	1	19,2	72,7	158,5	158,5
P19	Trial037	28	male	exclusively heterosexual	3	13	1	3	1	1	1	825,4	22,2	343,6	343,6	1	22,2	72,7	183,5	183,5
P19	Trial037	28	male	exclusively heterosexual	3	14	1	3	1	1	1	825,4	3	999		0	0	72,7	0	0
P19	Trial037	28	male	exclusively heterosexual	3	14	1	3	1	1	1	825,4	0	999		0	0	72,7	0	0
P19	Trial037	28	male	exclusively heterosexual	3	14	1	3	1	1	1	825,4	0	999		0	0	72,7	0	0
P19	Trial037	28	male	exclusively heterosexual	3	15	1	3	1	1	1	825,4	0	999		0	0	72,7	0	0
P19	Trial037	28	male	exclusively heterosexual	3	15	1	3	1	1	1	825,4	0	999		0	0	72,7	0	0
P19	Trial037	28	male	exclusively heterosexual	3	16	1	3	1	1	1	825,4	0	999		0	0	72,7	0	0
P19	Trial037	28	male	exclusively heterosexual	3	16	1	3	1	1	1	825,4	0	999		0	0	72,7	0	0
P19	Trial037	28	male	exclusively heterosexual	3	17	1	3	1	1	1	825,4	20,2	999		0	0	72,7	0	0
P19	Trial085	28	male	exclusively heterosexual	4	11	0	1	0	1	1	1131,6	19,2	355,8	355,8	2	18,4	78,9	208,5	108,5
P19	Trial085	28	male	exclusively heterosexual	4	12	0	1	0	1	1	1131,6	36,9	163,9	163,9	2	33,2	78,9	375,4	183,5
P19	Trial085	28	male	exclusively heterosexual	4	13	0	1	0	1	1	1131,6	23,6	606	606	1	27,3	78,9	308,6	308,6
P19	Trial085	28	male	exclusively heterosexual	4	14	0	1	0	1	1	1131,6	2,2	999		0	0	78,9	0	0
P19	Trial085	28	male	exclusively heterosexual	4	14	0	1	0	1	1	1131,6	0	999		0	0	78,9	0	0
P19	Trial085	28	male	exclusively heterosexual	4	14	0	1	0	1	1	1131,6	0	999		0	0	78,9	0	0
P19	Trial085	28	male	exclusively heterosexual	4	15	0	1	0	1	1	1131,6	1,5	999		0	0	78,9	0	0
P19	Trial085	28	male	exclusively heterosexual	4	15	0	1	0	1	1	1131,6	0	999		0	0	78,9	0	0
P19	Trial085	28	male	exclusively heterosexual	4	16	0	1	0	1	1	1131,6	0	999		0	0	78,9	0	0
P19	Trial085	28	male	exclusively heterosexual	4	16	0	1	0	1	1	1131,6	2,9	999		0	0	78,9	0	0
P19	Trial085	28	male	exclusively heterosexual	4	17	0	1	0	1	1	1131,6	13,8	999		0	0	78,9	0	0
P20	Trial007	33	female	exclusively heterosexual	1	11	0	4	0	0	1	1167,8	22,9	378,6	378,6	1	22,1	77,9	258,5	258,5
P20	Trial007	33	female	exclusively heterosexual	1	12	0	4	0	0	1	1167,8	15	220,1	220,1	1	12,9	77,9	150,1	150,1
P20	Trial007	33	female	exclusively heterosexual	1	13	0	4	0	0	1	1167,8	42,9	670,5	670,5	1	42,9	77,9	500,5	500,5
P20	Trial007	33	female	exclusively heterosexual	1	14	0	4	0	0	1	1167,8	1,4	999		0	0	77,9	0	0
P20	Trial007	33	female	exclusively heterosexual	1	14	0	4	0	0	1	1167,8	0	999		0	0	77,9	0	0
P20	Trial007	33	female	exclusively heterosexual	1	14	0	4	0	0	1	1167,8	0	999		0	0	77,9	0	0
P20	Trial007	33	female	exclusively heterosexual	1	15	0	4	0	0	1	1167,8	0	999		0	0	77,9	0	0
P20	Trial007	33	female	exclusively heterosexual	1	15	0	4	0	0	1	1167,8	0	999		0	0	77,9	0	0
P20	Trial007	33	female	exclusively heterosexual	1	16	0	4	0	0	1	1167,8	0	999		0	0	77,9	0	0
P20	Trial007	33	female	exclusively heterosexual	1	16	0	4	0	0	1	1167,8	0	999		0	0	77,9	0	0
P20	Trial007	33	female	exclusively heterosexual	1	17	0	4	0	0	1	1167,8	17,9	999		0	0	77,9	0	0
P20	Trial010	33	female	exclusively heterosexual	2	11	1	4	1	0	1	825,8	21,2	325,2	325,2	1	19,2	57,6	158,5	158,5
P20	Trial010	33	female	exclusively heterosexual	2	12	1	4	1	0	1	825,8	38,4	999		0	0	57,6	0	0
P20	Trial010	33	female	exclusively heterosexual	2	13	1	4	1	0	1	825,8	38,4	517,1	517,1	1	38,4	57,6	317	317
P20	Trial010	33	female	exclusively heterosexual	2	14	1	4	1	0	1	825,8	2	999		0	0	57,6	0	0
P20	Trial010	33	female	exclusively heterosexual	2	14	1	4	1	0	1	825,8	0	999		0	0	57,6	0	0
P20	Trial010	33	female	exclusively heterosexual	2	14	1	4	1	0	1	825,8	0	999		0	0	57,6	0	0
P20	Trial010	33	female	exclusively heterosexual	2	15	1	4	1	0	1	825,8	0	999		0	0	57,6	0	0
P20	Trial010	33	female	exclusively heterosexual	2	15	1	4	1	0	1	825,8	0	999		0	0	57,6	0	0
P20	Trial010	33	female	exclusively heterosexual	2	16	1	4	1	0	1	825,8	0	999		0	0	57,6	0	0
P20	Trial010	33	female	exclusively heterosexual	2	16	1	4	1	0	1	825,8	0	999		0	0	57,6	0	0
P20	Trial010	33	female	exclusively heterosexual	2	17	1	4	1	0	1	825,8	0	999		0	0	57,6	0	0
P20	Trial082	33	female	exclusively heterosexual	3	11	1	2	1	1	1	1076	31,8	641,2	641,2	2	31	67,4	333,7	91,7
P20	Trial082	33	female	exclusively heterosexual	3	12	1	2	1	1	1	1076	25,6	1000	1000	1	7,7	67,4	83,4	83,4
P20	Trial082	33	female	exclusively heterosexual	3	13	1	2	1	1	1	1076	28,7	307,6	307,6	1	28,7	67,4	308,6	308,6
P20	Trial082	33	female	exclusively heterosexual	3	14	1	2	1	1	1	1076	13,2	999		0	0	67,4	0	0
P20	Trial082	33	female	exclusively heterosexual	3	14	1	2	1	1	1	1076	0	999		0	0	67,4	0	0
P20	Trial082	33	female	exclusively heterosexual	3	14	1	2	1	1	1	1076	0	999		0	0	67,4	0	0
P20	Trial082	33	female	exclusively heterosexual	3	15	1	2	1	1	1	1076	,8	999		0	0	67,4	0	0
P20	Trial082	33	female	exclusively heterosexual	3	15	1	2	1	1	1	1076	0	999		0	0	67,4	0	0
P20	Trial082	33	female	exclusively heterosexual	3	16	1	2	1	1	1	1076	0	999		0	0	67,4	0	0
P20	Trial082	33	female	exclusively heterosexual	3	16	1	2	1	1	1	1076	0	999		0	0	67,4	0	0
P20	Trial082	33	female	exclusively heterosexual	3	17	1	2	1	1	1	1076	0	999		0	0	67,4	0	0
P20	Trial088	33	female	exclusively heterosexual	4	11	0	3	0	1	1	1667,8	20	988,2	988,2	1	19	84	317	317
P20	Trial088	33	female	exclusively heterosexual	4	12	0	3	0	1	1	1667,8	40,5	170,6	170,6	3	38,5	84	642,3	350,4
P20	Trial088	33	female	exclusively heterosexual	4	13	0	3	0	1	1	1667,8	27	646	646	2	26,5	84	442,2	300,4
P20	Trial088	33	female	exclusively heterosexual	4	14	0	3	0	1	1	1667,8	2,5	999		0	0	84	0	0
P20	Trial088	33	female	exclusively heterosexual	4	14	0	3	0	1	1	1667,8	0	999		0	0	84	0	0
P20	Trial088	33	female	exclusively heterosexual	4	14	0	3	0	1	1	1667,8	0	999		0	0	84	0	0
P20	Trial088	33	female	exclusively heterosexual	4	15	0	3	0	1	1	1667,8	,5	999		0	0	84	0	0
P20	Trial088	33	female	exclusively heterosexual	4	15	0	3	0	1	1	1667,8	0	999		0	0	84	0	0
P20	Trial088	33	female	exclusively heterosexual	4	16	0	3	0	1	1	1667,8	0	999		0	0	84	0	0
P20	Trial088	33	female	exclusively heterosexual	4	16	0	3	0	1	1	1667,8	0	999		0	0	84	0	0
P20	Trial088	33	female	exclusively heterosexual	4	17	0	3	0	1	1	1667,8	9,5	999		0	0	84	0	0
P21	Trial007	23	male	exclusively heterosexual	1	11	0	3	0	0	1	2819,3	,3	999		0	0	88,2	0	0
P21	Trial007	23	male	exclusively heterosexual	1	12	0	3	0	0	1	2819,3	2,4	999		0	0	88,2	0	0
P21	Trial007	23	male	exclusively heterosexual	1	13	0	3	0	0	1	2819,3	4,1	999		0	0	88,2	0	0
P21	Trial007	23	male	exclusively heterosexual	1	14	0	3	0	0	1	2819,3	12,4	2544,7	2544,7	1	9,8	88,2	275,3	216,9
P21	Trial007	23	male	exclusively heterosexual	1	14	0	3	0	0	1	2819,3	0	999		0	0	88,2	0	0
P21	Trial007	23	male	exclusively heterosexual	1	14	0	3	0	0	1	2819,3	3,5	999		0	0	88,2	0	0
P21	Trial007	23	male	exclusively heterosexual	1	15	0	3	0	0	1	2819,3	0	999		0	0	88,2	0	0
P21	Trial007	23	male	exclusively heterosexual	1	15	0	3	0	0	1	2819,3	0	999		0	0	88,2	0	0
P21	Trial007	23	male	exclusively heterosexual	1	16	0	3	0	0	1	2819,3	3,6	999		0	0	88,2	0	0
P21	Trial007	23	male	exclusively heterosexual	1	16	0	3	0	0	1	2819,3	13,6	717,9	717,9	3	20,4	88,2	575,6	258,6
P21	Trial007	23	male	exclusively heterosexual	1	17	0	3	0	0	1	2819,3	60,1	192,4	192,4	6	58	88,2	1634,9	191,9
P21	Trial010	23	male	exclusively heterosexual	2	11	1	4	1	0	1	1551,5	0	999		0	0	85,5	0	0
P21	Trial010	23	male	exclusively heterosexual	2	12	1	4	1	0	1	1551,5	5,9	999		0	0	85,5	0	0
P21	Trial010	23	male	exclusively heterosexual	2	13	1	4	1	0	1	1551,5	9,1	747,9	747,9	1	11,3	85,5	175,1	175,1
P21	Trial010	23	male	exclusively heterosexual	2	14	1	4	1	0	1	1551,5	17,7	147,2	147,2	2	14	85,5	216,9	125,1
P21	Trial010	23	male	exclusively heterosexual	2	14	1	4	1	0	1	1551,5	0	999		0	0	85,5	0	0
P21	Trial010	23	male	exclusively heterosexual	2	14	1	4	1	0	1	1551,5	0	999		0	0	85,5	0	0
P21	Trial010	23	male	exclusively heterosexual	2	15	1	4	1	0	1	1551,5	0	999		0	0	85,5	0	0
P21	Trial010	23	male	exclusively heterosexual	2	15	1	4	1	0	1	1551,5	0	999		0	0	85,5	0	0
P21	Trial010	23	male	exclusively heterosexual	2	16	1	4	1	0	1	1551,5	0	999		0	0	85,5	0	0
P21	Trial010	23	male	exclusively heterosexual	2	16	1	4	1	0	1	1551,5	0	999		0	0	85,5	0	0
P21	Trial010	23	male	exclusively heterosexual	2	17	1	4	1	0	1	1551,5	67,2	389,1	389,1	4	60,2	85,5	934,4	125,1
P21	Trial085	23	male	exclusively heterosexual	3	11	1	2	1	1	1	3228,3	,3	999		0	0	91,2	0	0
P21	Trial085	23	male	exclusively heterosexual	3	12	1	2	1	1	1	3228,3	16,8	157	157	2	15,2	91,2	492,2	141,9
P21	Trial085	23	male	exclusively heterosexual	3	13	1	2	1	1	1	3228,3	13,7	348,8	348,8	1	13,2	91,2	425,5	425,5
P21	Trial085	23	male	exclusively heterosexual	3	14	1	2	1	1	1	3228,3	1,5	999		0	0	91,2	0	0
P21	Trial085	23	male	exclusively heterosexual	3	14	1	2	1	1	1	3228,3	0	999		0	0	91,2	0	0
P21	Trial085	23	male	exclusively heterosexual	3	14	1	2	1	1	1	3228,3	0	999		0	0	91,2	0	0
P21	Trial085	23	male	exclusively heterosexual	3	15	1	2	1	1	1	3228,3	0	999		0	0	91,2	0	0
P21	Trial085	23	male	exclusively heterosexual	3	15	1	2	1	1	1	3228,3	0	999		0	0	91,2	0	0
P21	Trial085	23	male	exclusively heterosexual	3	16	1	2	1	1	1	3228,3	0	999		0	0	91,2	0	0
P21	Trial085	23	male	exclusively heterosexual	3	16	1	2	1	1	1	3228,3	0	999		0	0	91,2	0	0
P21	Trial085	23	male	exclusively heterosexual	3	17	1	2	1	1	1	3228,3	67,7	824,3	824,3	4	62,8	91,2	2027,1	158,5
P21	Trial058	23	male	exclusively heterosexual	4	11	1	1	0	1	0	6105,2	,5	999		0	0	90,9	0	0
P21	Trial058	23	male	exclusively heterosexual	4	12	1	1	0	1	0	6105,2	26,2	1493,5	1493,5	7	27,7	90,9	1693,5	166,9
P21	Trial058	23	male	exclusively heterosexual	4	13	1	1	0	1	0	6105,2	8,6	926,3	926,3	1	8,7	90,9	533,9	533,9
P21	Trial058	23	male	exclusively heterosexual	4	14	1	1	0	1	0	6105,2	5,9	5873	5873	1	3,8	90,9	233,5	233,5
P21	Trial058	23	male	exclusively heterosexual	4	14	1	1	0	1	0	6105,2	0	999		0	0	90,9	0	0
P21	Trial058	23	male	exclusively heterosexual	4	14	1	1	0	1	0	6105,2	0	999		0	0	90,9	0	0
P21	Trial058	23	male	exclusively heterosexual	4	15	1	1	0	1	0	6105,2	1,8	999		0	0	90,9	0	0
P21	Trial058	23	male	exclusively heterosexual	4	15	1	1	0	1	0	6105,2	8,2	3420,5	3420,5	1	6,3	90,9	383,7	383,7
P21	Trial058	23	male	exclusively heterosexual	4	16	1	1	0	1	0	6105,2	,1	999		0	0	90,9	0	0
P21	Trial058	23	male	exclusively heterosexual	4	16	1	1	0	1	0	6105,2	,1	999		0	0	90,9	0	0
P21	Trial058	23	male	exclusively heterosexual	4	17	1	1	0	1	0	6105,2	46,6	208,9	208,9	5	44,4	90,9	2711,1	141,8
P23	Trial007	58	male	exclusively heterosexual	1	11	0	4	0	0	1	533,8	59,4	237,1	237,1	1	56,3	56,3	300,3	225,2
P23	Trial007	58	male	exclusively heterosexual	1	12	0	4	0	0	1	533,8	39	999		0	0	56,3	0	0
P23	Trial007	58	male	exclusively heterosexual	1	13	0	4	0	0	1	533,8	0	999		0	0	56,3	0	0
P23	Trial007	58	male	exclusively heterosexual	1	14	0	4	0	0	1	533,8	0	999		0	0	56,3	0	0
P23	Trial007	58	male	exclusively heterosexual	1	14	0	4	0	0	1	533,8	0	999		0	0	56,3	0	0
P23	Trial007	58	male	exclusively heterosexual	1	14	0	4	0	0	1	533,8	0	999		0	0	56,3	0	0
P23	Trial007	58	male	exclusively heterosexual	1	15	0	4	0	0	1	533,8	0	999		0	0	56,3	0	0
P23	Trial007	58	male	exclusively heterosexual	1	15	0	4	0	0	1	533,8	1,6	999		0	0	56,3	0	0
P23	Trial007	58	male	exclusively heterosexual	1	16	0	4	0	0	1	533,8	0	999		0	0	56,3	0	0
P23	Trial007	58	male	exclusively heterosexual	1	16	0	4	0	0	1	533,8	0	999		0	0	56,3	0	0
P23	Trial007	58	male	exclusively heterosexual	1	17	0	4	0	0	1	533,8	0	999		0	0	56,3	0	0
P23	Trial010	58	male	exclusively heterosexual	2	11	1	4	1	0	1	517,2	0	999		0	0	58,1	0	0
P23	Trial010	58	male	exclusively heterosexual	2	12	1	4	1	0	1	517,2	25,8	215,3	215,3	1	35,5	58,1	183,5	183,5
P23	Trial010	58	male	exclusively heterosexual	2	13	1	4	1	0	1	517,2	21	407,2	407,2	1	22,6	58,1	116,7	116,7
P23	Trial010	58	male	exclusively heterosexual	2	14	1	4	1	0	1	517,2	41,5	999		0	0	58,1	0	0
P23	Trial010	58	male	exclusively heterosexual	2	14	1	4	1	0	1	517,2	0	999		0	0	58,1	0	0
P23	Trial010	58	male	exclusively heterosexual	2	14	1	4	1	0	1	517,2	0	999		0	0	58,1	0	0
P23	Trial010	58	male	exclusively heterosexual	2	15	1	4	1	0	1	517,2	7,9	999		0	0	58,1	0	0
P23	Trial010	58	male	exclusively heterosexual	2	15	1	4	1	0	1	517,2	0	999		0	0	58,1	0	0
P23	Trial010	58	male	exclusively heterosexual	2	16	1	4	1	0	1	517,2	0	999		0	0	58,1	0	0
P23	Trial010	58	male	exclusively heterosexual	2	16	1	4	1	0	1	517,2	0	999		0	0	58,1	0	0
P23	Trial010	58	male	exclusively heterosexual	2	17	1	4	1	0	1	517,2	3,8	999		0	0	58,1	0	0
P23	Trial097	58	male	exclusively heterosexual	4	11	0	4	0	1	1	1142,7	30,7	801,2	801,2	1	29,9	79,5	342,1	342,1
P23	Trial097	58	male	exclusively heterosexual	4	12	0	4	0	1	1	1142,7	14,6	200,6	200,6	1	14,6	79,5	166,9	166,9
P23	Trial097	58	male	exclusively heterosexual	4	13	0	4	0	1	1	1142,7	31,4	375,8	375,8	2	35	79,5	400,4	91,8
P23	Trial097	58	male	exclusively heterosexual	4	14	0	4	0	1	1	1142,7	5,1	999		0	0	79,5	0	0
P23	Trial097	58	male	exclusively heterosexual	4	14	0	4	0	1	1	1142,7	0	999		0	0	79,5	0	0
P23	Trial097	58	male	exclusively heterosexual	4	14	0	4	0	1	1	1142,7	0	999		0	0	79,5	0	0
P23	Trial097	58	male	exclusively heterosexual	4	15	0	4	0	1	1	1142,7	,7	999		0	0	79,5	0	0
P23	Trial097	58	male	exclusively heterosexual	4	15	0	4	0	1	1	1142,7	0	999		0	0	79,5	0	0
P23	Trial097	58	male	exclusively heterosexual	4	16	0	4	0	1	1	1142,7	0	999		0	0	79,5	0	0
P23	Trial097	58	male	exclusively heterosexual	4	16	0	4	0	1	1	1142,7	0	999		0	0	79,5	0	0
P23	Trial097	58	male	exclusively heterosexual	4	17	0	4	0	1	1	1142,7	17,5	999		0	0	79,5	0	0
P25	Trial008	24	female	predominantly heterosexual	1	11	0	3	0	0	1	1191,7	56,7	202,8	202,8	2	55,3	79,1	658,9	91,7
P25	Trial008	24	female	predominantly heterosexual	1	12	0	3	0	0	1	1191,7	12,6	999		0	0	79,1	0	0
P25	Trial008	24	female	predominantly heterosexual	1	13	0	3	0	0	1	1191,7	0	999		0	0	79,1	0	0
P25	Trial008	24	female	predominantly heterosexual	1	14	0	3	0	0	1	1191,7	30,7	327,9	327,9	1	23,8	79,1	283,6	283,6
P25	Trial008	24	female	predominantly heterosexual	1	14	0	3	0	0	1	1191,7	0	999		0	0	79,1	0	0
P25	Trial008	24	female	predominantly heterosexual	1	14	0	3	0	0	1	1191,7	0	999		0	0	79,1	0	0
P25	Trial008	24	female	predominantly heterosexual	1	15	0	3	0	0	1	1191,7	0	999		0	0	79,1	0	0
P25	Trial008	24	female	predominantly heterosexual	1	15	0	3	0	0	1	1191,7	0	999		0	0	79,1	0	0
P25	Trial008	24	female	predominantly heterosexual	1	16	0	3	0	0	1	1191,7	0	999		0	0	79,1	0	0
P25	Trial008	24	female	predominantly heterosexual	1	16	0	3	0	0	1	1191,7	0	999		0	0	79,1	0	0
P25	Trial008	24	female	predominantly heterosexual	1	17	0	3	0	0	1	1191,7	0	999		0	0	79,1	0	0
P25	Trial011	24	female	predominantly heterosexual	2	11	1	4	1	0	1	1443,1	32,4	397,4	397,4	2	31,8	79,2	458,7	91,7
P25	Trial011	24	female	predominantly heterosexual	2	12	1	4	1	0	1	1443,1	16,8	172,2	172,2	1	15	79,2	216,8	216,8
P25	Trial011	24	female	predominantly heterosexual	2	13	1	4	1	0	1	1443,1	23,7	1089,8	1089,8	2	24,9	79,2	358,7	250,2
P25	Trial011	24	female	predominantly heterosexual	2	14	1	4	1	0	1	1443,1	,6	999		0	0	79,2	0	0
P25	Trial011	24	female	predominantly heterosexual	2	14	1	4	1	0	1	1443,1	1,1	999		0	0	79,2	0	0
P25	Trial011	24	female	predominantly heterosexual	2	14	1	4	1	0	1	1443,1	0	999		0	0	79,2	0	0
P25	Trial011	24	female	predominantly heterosexual	2	15	1	4	1	0	1	1443,1	0	999		0	0	79,2	0	0
P25	Trial011	24	female	predominantly heterosexual	2	15	1	4	1	0	1	1443,1	0	999		0	0	79,2	0	0
P25	Trial011	24	female	predominantly heterosexual	2	16	1	4	1	0	1	1443,1	0	999		0	0	79,2	0	0
P25	Trial011	24	female	predominantly heterosexual	2	16	1	4	1	0	1	1443,1	0	999		0	0	79,2	0	0
P25	Trial011	24	female	predominantly heterosexual	2	17	1	4	1	0	1	1443,1	25,4	956,2	956,2	1	7,5	79,2	108,5	108,5
P25	Trial095	24	female	predominantly heterosexual	3	11	0	2	1	1	0	4827,2	12,3	1844,2	1844,2	3	11,4	83,2	550,5	308,6
P25	Trial095	24	female	predominantly heterosexual	3	12	0	2	1	1	0	4827,2	31,3	401	401	6	29,4	83,2	1418	133,5
P25	Trial095	24	female	predominantly heterosexual	3	13	0	2	1	1	0	4827,2	32,5	551,1	551,1	5	31,5	83,2	1518,2	375,5
P25	Trial095	24	female	predominantly heterosexual	3	14	0	2	1	1	0	4827,2	11,4	134,2	134,2	3	10,9	83,2	525,5	166,7
P25	Trial095	24	female	predominantly heterosexual	3	14	0	2	1	1	0	4827,2	0	999		0	0	83,2	0	0
P25	Trial095	24	female	predominantly heterosexual	3	14	0	2	1	1	0	4827,2	,2	999		0	0	83,2	0	0
P25	Trial095	24	female	predominantly heterosexual	3	15	0	2	1	1	0	4827,2	,2	999		0	0	83,2	0	0
P25	Trial095	24	female	predominantly heterosexual	3	15	0	2	1	1	0	4827,2	0	999		0	0	83,2	0	0
P25	Trial095	24	female	predominantly heterosexual	3	16	0	2	1	1	0	4827,2	,5	999		0	0	83,2	0	0
P25	Trial095	24	female	predominantly heterosexual	3	16	0	2	1	1	0	4827,2	,9	999		0	0	83,2	0	0
P25	Trial095	24	female	predominantly heterosexual	3	17	0	2	1	1	0	4827,2	7,7	999		0	0	83,2	0	0
P25	Trial056	24	female	predominantly heterosexual	4	11	1	2	0	1	0	3175,7	15,2	1066,5	1066,5	2	17,6	70,4	558,9	308,6
P25	Trial056	24	female	predominantly heterosexual	4	12	1	2	0	1	0	3175,7	20,9	407,6	407,6	2	10	70,4	317	83,4
P25	Trial056	24	female	predominantly heterosexual	4	13	1	2	0	1	0	3175,7	20,2	549,3	549,3	5	19,7	70,4	625,6	116,7
P25	Trial056	24	female	predominantly heterosexual	4	14	1	2	0	1	0	3175,7	22,1	2284,3	2284,3	2	19,2	70,4	609	275,4
P25	Trial056	24	female	predominantly heterosexual	4	14	1	2	0	1	0	3175,7	3,4	999		0	0	70,4	0	0
P25	Trial056	24	female	predominantly heterosexual	4	14	1	2	0	1	0	3175,7	,5	999		0	0	70,4	0	0
P25	Trial056	24	female	predominantly heterosexual	4	15	1	2	0	1	0	3175,7	0	999		0	0	70,4	0	0
P25	Trial056	24	female	predominantly heterosexual	4	15	1	2	0	1	0	3175,7	1,1	999		0	0	70,4	0	0
P25	Trial056	24	female	predominantly heterosexual	4	16	1	2	0	1	0	3175,7	1,6	674,4	674,4	1	3,9	70,4	125,1	125,1
P25	Trial056	24	female	predominantly heterosexual	4	16	1	2	0	1	0	3175,7	5,3	999		0	0	70,4	0	0
P25	Trial056	24	female	predominantly heterosexual	4	17	1	2	0	1	0	3175,7	3,2	999		0	0	70,4	0	0
P26	Trial011	29	female	exclusively heterosexual	1	11	0	4	0	0	1	917,6	21,8	682,5	682,5	1	12,7	76,3	116,9	116,9
P26	Trial011	29	female	exclusively heterosexual	1	12	0	4	0	0	1	917,6	12,7	499	499	1	19,1	76,3	175,2	175,2
P26	Trial011	29	female	exclusively heterosexual	1	13	0	4	0	0	1	917,6	35,5	148,6	148,6	3	44,5	76,3	408,7	183,6
P26	Trial011	29	female	exclusively heterosexual	1	14	0	4	0	0	1	917,6	14,6	999		0	0	76,3	0	0
P26	Trial011	29	female	exclusively heterosexual	1	14	0	4	0	0	1	917,6	0	999		0	0	76,3	0	0
P26	Trial011	29	female	exclusively heterosexual	1	14	0	4	0	0	1	917,6	0	999		0	0	76,3	0	0
P26	Trial011	29	female	exclusively heterosexual	1	15	0	4	0	0	1	917,6	1,8	999		0	0	76,3	0	0
P26	Trial011	29	female	exclusively heterosexual	1	15	0	4	0	0	1	917,6	0	999		0	0	76,3	0	0
P26	Trial011	29	female	exclusively heterosexual	1	16	0	4	0	0	1	917,6	0	999		0	0	76,3	0	0
P26	Trial011	29	female	exclusively heterosexual	1	16	0	4	0	0	1	917,6	0	999		0	0	76,3	0	0
P26	Trial011	29	female	exclusively heterosexual	1	17	0	4	0	0	1	917,6	13,6	999		0	0	76,3	0	0
P26	Trial008	29	female	exclusively heterosexual	2	11	1	4	1	0	1	1507,6	23,8	379,6	379,6	1	22,7	83	342	342
P26	Trial008	29	female	exclusively heterosexual	2	12	1	4	1	0	1	1507,6	12,7	196,2	196,2	1	10,5	83	158,5	158,5
P26	Trial008	29	female	exclusively heterosexual	2	13	1	4	1	0	1	1507,6	55,7	763,4	763,4	2	49,8	83	750,7	291,9
P26	Trial008	29	female	exclusively heterosexual	2	14	1	4	1	0	1	1507,6	7,8	999		0	0	83	0	0
P26	Trial008	29	female	exclusively heterosexual	2	14	1	4	1	0	1	1507,6	0	999		0	0	83	0	0
P26	Trial008	29	female	exclusively heterosexual	2	14	1	4	1	0	1	1507,6	0	999		0	0	83	0	0
P26	Trial008	29	female	exclusively heterosexual	2	15	1	4	1	0	1	1507,6	0	999		0	0	83	0	0
P26	Trial008	29	female	exclusively heterosexual	2	15	1	4	1	0	1	1507,6	0	999		0	0	83	0	0
P26	Trial008	29	female	exclusively heterosexual	2	16	1	4	1	0	1	1507,6	0	999		0	0	83	0	0
P26	Trial008	29	female	exclusively heterosexual	2	16	1	4	1	0	1	1507,6	0	999		0	0	83	0	0
P26	Trial008	29	female	exclusively heterosexual	2	17	1	4	1	0	1	1507,6	0	999		0	0	83	0	0
P26	Trial017	29	female	exclusively heterosexual	3	11	1	3	1	1	1	642	19,5	176,2	176,2	1	24,7	57,2	158,5	158,5
P26	Trial017	29	female	exclusively heterosexual	3	12	1	3	1	1	1	642	45,5	999		0	0	57,2	0	0
P26	Trial017	29	female	exclusively heterosexual	3	13	1	3	1	1	1	642	33,8	359,8	359,8	1	32,5	57,2	208,5	208,5
P26	Trial017	29	female	exclusively heterosexual	3	14	1	3	1	1	1	642	1,3	999		0	0	57,2	0	0
P26	Trial017	29	female	exclusively heterosexual	3	14	1	3	1	1	1	642	0	999		0	0	57,2	0	0
P26	Trial017	29	female	exclusively heterosexual	3	14	1	3	1	1	1	642	0	999		0	0	57,2	0	0
P26	Trial017	29	female	exclusively heterosexual	3	15	1	3	1	1	1	642	0	999		0	0	57,2	0	0
P26	Trial017	29	female	exclusively heterosexual	3	15	1	3	1	1	1	642	0	999		0	0	57,2	0	0
P26	Trial017	29	female	exclusively heterosexual	3	16	1	3	1	1	1	642	0	999		0	0	57,2	0	0
P26	Trial017	29	female	exclusively heterosexual	3	16	1	3	1	1	1	642	0	999		0	0	57,2	0	0
P26	Trial017	29	female	exclusively heterosexual	3	17	1	3	1	1	1	642	0	999		0	0	57,2	0	0
P27	Trial011	28	female	predominantly heterosexual	2	11	1	4	1	0	1	875,8	39	156,6	156,6	2	38,1	76,2	333,6	133,5
P27	Trial011	28	female	predominantly heterosexual	2	12	1	4	1	0	1	875,8	5,7	999		0	0	76,2	0	0
P27	Trial011	28	female	predominantly heterosexual	2	13	1	4	1	0	1	875,8	26,7	323,4	323,4	1	38,1	76,2	333,7	333,7
P27	Trial011	28	female	predominantly heterosexual	2	14	1	4	1	0	1	875,8	12,4	999		0	0	76,2	0	0
P27	Trial011	28	female	predominantly heterosexual	2	14	1	4	1	0	1	875,8	0	999		0	0	76,2	0	0
P27	Trial011	28	female	predominantly heterosexual	2	14	1	4	1	0	1	875,8	0	999		0	0	76,2	0	0
P27	Trial011	28	female	predominantly heterosexual	2	15	1	4	1	0	1	875,8	0	999		0	0	76,2	0	0
P27	Trial011	28	female	predominantly heterosexual	2	15	1	4	1	0	1	875,8	0	999		0	0	76,2	0	0
P27	Trial011	28	female	predominantly heterosexual	2	16	1	4	1	0	1	875,8	0	999		0	0	76,2	0	0
P27	Trial011	28	female	predominantly heterosexual	2	16	1	4	1	0	1	875,8	0	999		0	0	76,2	0	0
P27	Trial011	28	female	predominantly heterosexual	2	17	1	4	1	0	1	875,8	16,2	999		0	0	76,2	0	0
P27	Trial059	28	female	predominantly heterosexual	4	11	0	3	0	1	1	7179,8	27,9	160,7	160,7	7	26,6	87,5	1910	166,7
P27	Trial059	28	female	predominantly heterosexual	4	12	0	3	0	1	1	7179,8	31,4	878	878	7	30,1	87,5	2160,5	383,7
P27	Trial059	28	female	predominantly heterosexual	4	13	0	3	0	1	1	7179,8	19,6	344,2	344,2	5	19,3	87,5	1384,6	200,1
P27	Trial059	28	female	predominantly heterosexual	4	14	0	3	0	1	1	7179,8	7,3	3705,9	3705,9	1	6	87,5	433,7	433,7
P27	Trial059	28	female	predominantly heterosexual	4	14	0	3	0	1	1	7179,8	0	999		0	0	87,5	0	0
P27	Trial059	28	female	predominantly heterosexual	4	14	0	3	0	1	1	7179,8	0	999		0	0	87,5	0	0
P27	Trial059	28	female	predominantly heterosexual	4	15	0	3	0	1	1	7179,8	2,6	2854,9	2854,9	1	2,6	87,5	183,6	183,6
P27	Trial059	28	female	predominantly heterosexual	4	15	0	3	0	1	1	7179,8	0	999		0	0	87,5	0	0
P27	Trial059	28	female	predominantly heterosexual	4	16	0	3	0	1	1	7179,8	3,5	2629,8	2629,8	1	2,9	87,5	208,5	208,5
P27	Trial059	28	female	predominantly heterosexual	4	16	0	3	0	1	1	7179,8	,1	999		0	0	87,5	0	0
P27	Trial059	28	female	predominantly heterosexual	4	17	0	3	0	1	1	7179,8	4,5	999		0	0	87,5	0	0
P28	Trial011	27	female	predominantly heterosexual	2	11	1	4	1	0	1	708,6	61,2	337,4	337,4	1	49,5	74,2	350,4	350,4
P28	Trial011	27	female	predominantly heterosexual	2	12	1	4	1	0	1	708,6	17,7	154	154	1	24,7	74,2	175,1	175,1
P28	Trial011	27	female	predominantly heterosexual	2	13	1	4	1	0	1	708,6	0	999		0	0	74,2	0	0
P28	Trial011	27	female	predominantly heterosexual	2	14	1	4	1	0	1	708,6	0	999		0	0	74,2	0	0
P28	Trial011	27	female	predominantly heterosexual	2	14	1	4	1	0	1	708,6	0	999		0	0	74,2	0	0
P28	Trial011	27	female	predominantly heterosexual	2	14	1	4	1	0	1	708,6	0	999		0	0	74,2	0	0
P28	Trial011	27	female	predominantly heterosexual	2	15	1	4	1	0	1	708,6	0	999		0	0	74,2	0	0
P28	Trial011	27	female	predominantly heterosexual	2	15	1	4	1	0	1	708,6	0	999		0	0	74,2	0	0
P28	Trial011	27	female	predominantly heterosexual	2	16	1	4	1	0	1	708,6	0	999		0	0	74,2	0	0
P28	Trial011	27	female	predominantly heterosexual	2	16	1	4	1	0	1	708,6	0	999		0	0	74,2	0	0
P28	Trial011	27	female	predominantly heterosexual	2	17	1	4	1	0	1	708,6	21,1	999		0	0	74,2	0	0
P28	Trial080	27	female	predominantly heterosexual	3	11	0	2	1	1	0	2977,9	7,3	1484,2	1484,2	1	3,9	68,6	116,9	116,9
P28	Trial080	27	female	predominantly heterosexual	3	12	0	2	1	1	0	2977,9	22,7	166,3	166,3	3	21,3	68,6	634,1	258,6
P28	Trial080	27	female	predominantly heterosexual	3	13	0	2	1	1	0	2977,9	26,3	641,7	641,7	3	25,2	68,6	750,8	166,9
P28	Trial080	27	female	predominantly heterosexual	3	14	0	2	1	1	0	2977,9	6,7	466,5	466,5	1	5,3	68,6	158,5	158,5
P28	Trial080	27	female	predominantly heterosexual	3	14	0	2	1	1	0	2977,9	0	999		0	0	68,6	0	0
P28	Trial080	27	female	predominantly heterosexual	3	14	0	2	1	1	0	2977,9	0	999		0	0	68,6	0	0
P28	Trial080	27	female	predominantly heterosexual	3	15	0	2	1	1	0	2977,9	,3	999		0	0	68,6	0	0
P28	Trial080	27	female	predominantly heterosexual	3	15	0	2	1	1	0	2977,9	0	999		0	0	68,6	0	0
P28	Trial080	27	female	predominantly heterosexual	3	16	0	2	1	1	0	2977,9	,6	999		0	0	68,6	0	0
P28	Trial080	27	female	predominantly heterosexual	3	16	0	2	1	1	0	2977,9	10,9	2593,6	2593,6	1	7	68,6	208,6	208,6
P28	Trial080	27	female	predominantly heterosexual	3	17	0	2	1	1	0	2977,9	10,4	2393,5	2393,5	1	5,9	68,6	175,1	175,1
P28	Trial047	27	female	predominantly heterosexual	4	11	1	3	0	1	0	3044,7	15,9	1441,6	1441,6	2	11	67	333,6	183,5
P28	Trial047	27	female	predominantly heterosexual	4	12	1	3	0	1	0	3044,7	28,8	398,9	398,9	3	24,7	67	750,6	141,7
P28	Trial047	27	female	predominantly heterosexual	4	13	1	3	0	1	0	3044,7	28,5	557,4	557,4	3	25,8	67	784,1	183,5
P28	Trial047	27	female	predominantly heterosexual	4	14	1	3	0	1	0	3044,7	2,2	999		0	0	67	0	0
P28	Trial047	27	female	predominantly heterosexual	4	14	1	3	0	1	0	3044,7	0	999		0	0	67	0	0
P28	Trial047	27	female	predominantly heterosexual	4	14	1	3	0	1	0	3044,7	,3	999		0	0	67	0	0
P28	Trial047	27	female	predominantly heterosexual	4	15	1	3	0	1	0	3044,7	,8	999		0	0	67	0	0
P28	Trial047	27	female	predominantly heterosexual	4	15	1	3	0	1	0	3044,7	,3	999		0	0	67	0	0
P28	Trial047	27	female	predominantly heterosexual	4	16	1	3	0	1	0	3044,7	1,6	999		0	0	67	0	0
P28	Trial047	27	female	predominantly heterosexual	4	16	1	3	0	1	0	3044,7	0	999		0	0	67	0	0
P28	Trial047	27	female	predominantly heterosexual	4	17	1	3	0	1	0	3044,7	11	2884,6	2884,6	1	5,5	67	166,9	166,9
P29	Trial007	21	male	exclusively heterosexual	1	11	0	4	0	0	1	1200,7	43,8	252,1	252,1	2	43,1	68,1	517,2	208,5
P29	Trial007	21	male	exclusively heterosexual	1	12	0	4	0	0	1	1200,7	27,1	999		0	0	68,1	0	0
P29	Trial007	21	male	exclusively heterosexual	1	13	0	4	0	0	1	1200,7	27,1	811	811	1	25	68,1	300,3	300,3
P29	Trial007	21	male	exclusively heterosexual	1	14	0	4	0	0	1	1200,7	2,1	999		0	0	68,1	0	0
P29	Trial007	21	male	exclusively heterosexual	1	14	0	4	0	0	1	1200,7	0	999		0	0	68,1	0	0
P29	Trial007	21	male	exclusively heterosexual	1	14	0	4	0	0	1	1200,7	0	999		0	0	68,1	0	0
P29	Trial007	21	male	exclusively heterosexual	1	15	0	4	0	0	1	1200,7	0	999		0	0	68,1	0	0
P29	Trial007	21	male	exclusively heterosexual	1	15	0	4	0	0	1	1200,7	0	999		0	0	68,1	0	0
P29	Trial007	21	male	exclusively heterosexual	1	16	0	4	0	0	1	1200,7	0	999		0	0	68,1	0	0
P29	Trial007	21	male	exclusively heterosexual	1	16	0	4	0	0	1	1200,7	0	999		0	0	68,1	0	0
P29	Trial007	21	male	exclusively heterosexual	1	17	0	4	0	0	1	1200,7	0	999		0	0	68,1	0	0
P29	Trial010	21	male	exclusively heterosexual	2	11	1	4	1	0	1	886,9	18,8	176,6	176,6	1	18,8	78	166,9	166,9
P29	Trial010	21	male	exclusively heterosexual	2	12	1	4	1	0	1	886,9	31	351,7	351,7	1	26,3	78	233,6	233,6
P29	Trial010	21	male	exclusively heterosexual	2	13	1	4	1	0	1	886,9	30,1	602	602	1	32,9	78	292	292
P29	Trial010	21	male	exclusively heterosexual	2	14	1	4	1	0	1	886,9	2,8	999		0	0	78	0	0
P29	Trial010	21	male	exclusively heterosexual	2	14	1	4	1	0	1	886,9	0	999		0	0	78	0	0
P29	Trial010	21	male	exclusively heterosexual	2	14	1	4	1	0	1	886,9	0	999		0	0	78	0	0
P29	Trial010	21	male	exclusively heterosexual	2	15	1	4	1	0	1	886,9	0	999		0	0	78	0	0
P29	Trial010	21	male	exclusively heterosexual	2	15	1	4	1	0	1	886,9	0	999		0	0	78	0	0
P29	Trial010	21	male	exclusively heterosexual	2	16	1	4	1	0	1	886,9	0	999		0	0	78	0	0
P29	Trial010	21	male	exclusively heterosexual	2	16	1	4	1	0	1	886,9	0	999		0	0	78	0	0
P29	Trial010	21	male	exclusively heterosexual	2	17	1	4	1	0	1	886,9	17,2	999		0	0	78	0	0
P29	Trial094	21	male	exclusively heterosexual	3	11	1	1	1	1	1	3194,8	34,7	865,9	865,9	4	35,2	82,5	1126,1	83,4
P29	Trial094	21	male	exclusively heterosexual	3	12	1	1	1	1	1	3194,8	25,3	223,6	223,6	4	22,5	82,5	717,3	208,5
P29	Trial094	21	male	exclusively heterosexual	3	13	1	1	1	1	1	3194,8	24,5	448,8	448,8	3	24,8	82,5	792,5	108,5
P29	Trial094	21	male	exclusively heterosexual	3	14	1	1	1	1	1	3194,8	2,3	999		0	0	82,5	0	0
P29	Trial094	21	male	exclusively heterosexual	3	14	1	1	1	1	1	3194,8	,3	999		0	0	82,5	0	0
P29	Trial094	21	male	exclusively heterosexual	3	14	1	1	1	1	1	3194,8	0	999		0	0	82,5	0	0
P29	Trial094	21	male	exclusively heterosexual	3	15	1	1	1	1	1	3194,8	,3	999		0	0	82,5	0	0
P29	Trial094	21	male	exclusively heterosexual	3	15	1	1	1	1	1	3194,8	0	999		0	0	82,5	0	0
P29	Trial094	21	male	exclusively heterosexual	3	16	1	1	1	1	1	3194,8	0	999		0	0	82,5	0	0
P29	Trial094	21	male	exclusively heterosexual	3	16	1	1	1	1	1	3194,8	0	999		0	0	82,5	0	0
P29	Trial094	21	male	exclusively heterosexual	3	17	1	1	1	1	1	3194,8	8,1	999		0	0	82,5	0	0
P29	Trial052	21	male	exclusively heterosexual	4	11	0	2	0	1	1	5379,2	15,8	175,9	175,9	3	17,2	86,6	925,7	266,9
P29	Trial052	21	male	exclusively heterosexual	4	12	0	2	0	1	1	5379,2	34,3	451,2	451,2	6	29,8	86,6	1601,7	83,4
P29	Trial052	21	male	exclusively heterosexual	4	13	0	2	0	1	1	5379,2	27,4	676,4	676,4	3	26,7	86,6	1434,6	241,9
P29	Trial052	21	male	exclusively heterosexual	4	14	0	2	0	1	1	5379,2	4,7	3178,9	3178,9	2	3,7	86,6	200,2	83,4
P29	Trial052	21	male	exclusively heterosexual	4	14	0	2	0	1	1	5379,2	0	999		0	0	86,6	0	0
P29	Trial052	21	male	exclusively heterosexual	4	14	0	2	0	1	1	5379,2	0	999		0	0	86,6	0	0
P29	Trial052	21	male	exclusively heterosexual	4	15	0	2	0	1	1	5379,2	0	999		0	0	86,6	0	0
P29	Trial052	21	male	exclusively heterosexual	4	15	0	2	0	1	1	5379,2	0	999		0	0	86,6	0	0
P29	Trial052	21	male	exclusively heterosexual	4	16	0	2	0	1	1	5379,2	5,3	2636,7	2636,7	1	4,7	86,6	250,2	250,2
P29	Trial052	21	male	exclusively heterosexual	4	16	0	2	0	1	1	5379,2	5	2903,6	2903,6	1	4,5	86,6	241,8	241,8
P29	Trial052	21	male	exclusively heterosexual	4	17	0	2	0	1	1	5379,2	3,9	999		0	0	86,6	0	0
P30	Trial010	20	female	predominantly heterosexual	1	11	0	4	0	0	1	667,3	0	999		0	0	68,8	0	0
P30	Trial010	20	female	predominantly heterosexual	1	12	0	4	0	0	1	667,3	22,5	197,1	197,1	1	33,8	68,8	225,2	225,2
P30	Trial010	20	female	predominantly heterosexual	1	13	0	4	0	0	1	667,3	35	438,9	438,9	1	35	68,8	233,6	233,6
P30	Trial010	20	female	predominantly heterosexual	1	14	0	4	0	0	1	667,3	13,7	999		0	0	68,8	0	0
P30	Trial010	20	female	predominantly heterosexual	1	14	0	4	0	0	1	667,3	0	999		0	0	68,8	0	0
P30	Trial010	20	female	predominantly heterosexual	1	14	0	4	0	0	1	667,3	0	999		0	0	68,8	0	0
P30	Trial010	20	female	predominantly heterosexual	1	15	0	4	0	0	1	667,3	2,5	999		0	0	68,8	0	0
P30	Trial010	20	female	predominantly heterosexual	1	15	0	4	0	0	1	667,3	0	999		0	0	68,8	0	0
P30	Trial010	20	female	predominantly heterosexual	1	16	0	4	0	0	1	667,3	0	999		0	0	68,8	0	0
P30	Trial010	20	female	predominantly heterosexual	1	16	0	4	0	0	1	667,3	0	999		0	0	68,8	0	0
P30	Trial010	20	female	predominantly heterosexual	1	17	0	4	0	0	1	667,3	26,2	999		0	0	68,8	0	0
P30	Trial007	20	female	predominantly heterosexual	2	11	1	4	1	0	1	2283,8	50,8	460,5	460,5	3	50,4	87,3	1151,2	333,7
P30	Trial007	20	female	predominantly heterosexual	2	12	1	4	1	0	1	2283,8	13,9	210,3	210,3	1	10,6	87,3	242	242
P30	Trial007	20	female	predominantly heterosexual	2	13	1	4	1	0	1	2283,8	19,4	944,3	944,3	2	15,7	87,3	358,7	108,5
P30	Trial007	20	female	predominantly heterosexual	2	14	1	4	1	0	1	2283,8	11,7	1311,3	1311,3	1	10,6	87,3	242	242
P30	Trial007	20	female	predominantly heterosexual	2	14	1	4	1	0	1	2283,8	0	999		0	0	87,3	0	0
P30	Trial007	20	female	predominantly heterosexual	2	14	1	4	1	0	1	2283,8	0	999		0	0	87,3	0	0
P30	Trial007	20	female	predominantly heterosexual	2	15	1	4	1	0	1	2283,8	0	999		0	0	87,3	0	0
P30	Trial007	20	female	predominantly heterosexual	2	15	1	4	1	0	1	2283,8	0	999		0	0	87,3	0	0
P30	Trial007	20	female	predominantly heterosexual	2	16	1	4	1	0	1	2283,8	4,3	999		0	0	87,3	0	0
P30	Trial007	20	female	predominantly heterosexual	2	16	1	4	1	0	1	2283,8	0	999		0	0	87,3	0	0
P30	Trial007	20	female	predominantly heterosexual	2	17	1	4	1	0	1	2283,8	0	999		0	0	87,3	0	0
P30	Trial073	20	female	predominantly heterosexual	3	11	1	3	1	1	1	1284,6	22,1	803,6	803,6	1	21,4	84,4	275,2	275,2
P30	Trial073	20	female	predominantly heterosexual	3	12	1	3	1	1	1	1284,6	33,1	578,4	578,4	2	32,5	84,4	417,1	216,9
P30	Trial073	20	female	predominantly heterosexual	3	13	1	3	1	1	1	1284,6	16,2	361,5	361,5	1	15,6	84,4	200,2	200,2
P30	Trial073	20	female	predominantly heterosexual	3	14	1	3	1	1	1	1284,6	16,2	152,9	152,9	1	14,9	84,4	191,9	191,9
P30	Trial073	20	female	predominantly heterosexual	3	14	1	3	1	1	1	1284,6	0	999		0	0	84,4	0	0
P30	Trial073	20	female	predominantly heterosexual	3	14	1	3	1	1	1	1284,6	0	999		0	0	84,4	0	0
P30	Trial073	20	female	predominantly heterosexual	3	15	1	3	1	1	1	1284,6	0	999		0	0	84,4	0	0
P30	Trial073	20	female	predominantly heterosexual	3	15	1	3	1	1	1	1284,6	0	999		0	0	84,4	0	0
P30	Trial073	20	female	predominantly heterosexual	3	16	1	3	1	1	1	1284,6	0	999		0	0	84,4	0	0
P30	Trial073	20	female	predominantly heterosexual	3	16	1	3	1	1	1	1284,6	0	999		0	0	84,4	0	0
P30	Trial073	20	female	predominantly heterosexual	3	17	1	3	1	1	1	1284,6	12,3	999		0	0	84,4	0	0
P30	Trial088	20	female	predominantly heterosexual	4	11	0	2	0	1	1	4336,1	22,5	386,7	386,7	3	14,8	69,8	642,4	275,3
P30	Trial088	20	female	predominantly heterosexual	4	12	0	2	0	1	1	4336,1	18,3	153,3	153,3	3	13,1	69,8	567,2	208,5
P30	Trial088	20	female	predominantly heterosexual	4	13	0	2	0	1	1	4336,1	26,9	695,3	695,3	4	24,2	69,8	1051,1	383,7
P30	Trial088	20	female	predominantly heterosexual	4	14	0	2	0	1	1	4336,1	20,6	1087,4	1087,4	2	17,7	69,8	767,4	358,7
P30	Trial088	20	female	predominantly heterosexual	4	14	0	2	0	1	1	4336,1	,2	999		0	0	69,8	0	0
P30	Trial088	20	female	predominantly heterosexual	4	14	0	2	0	1	1	4336,1	0	999		0	0	69,8	0	0
P30	Trial088	20	female	predominantly heterosexual	4	15	0	2	0	1	1	4336,1	,2	999		0	0	69,8	0	0
P30	Trial088	20	female	predominantly heterosexual	4	15	0	2	0	1	1	4336,1	0	999		0	0	69,8	0	0
P30	Trial088	20	female	predominantly heterosexual	4	16	0	2	0	1	1	4336,1	,4	999		0	0	69,8	0	0
P30	Trial088	20	female	predominantly heterosexual	4	16	0	2	0	1	1	4336,1	0	999		0	0	69,8	0	0
P30	Trial088	20	female	predominantly heterosexual	4	17	0	2	0	1	1	4336,1	6,3	999		0	0	69,8	0	0
P31	Trial064	25	female	exclusively heterosexual	4	11	1	2	0	1	0	467,1	0	999		0	0	57,1	0	0
P31	Trial064	25	female	exclusively heterosexual	4	12	1	2	0	1	0	467,1	0	999		0	0	57,1	0	0
P31	Trial064	25	female	exclusively heterosexual	4	13	1	2	0	1	0	467,1	35,7	194,4	194,4	1	33,9	57,1	158,5	158,5
P31	Trial064	25	female	exclusively heterosexual	4	14	1	2	0	1	0	467,1	64,3	361,1	361,1	1	23,2	57,1	108,5	108,5
P31	Trial064	25	female	exclusively heterosexual	4	14	1	2	0	1	0	467,1	0	999		0	0	57,1	0	0
P31	Trial064	25	female	exclusively heterosexual	4	14	1	2	0	1	0	467,1	0	999		0	0	57,1	0	0
P31	Trial064	25	female	exclusively heterosexual	4	15	1	2	0	1	0	467,1	0	999		0	0	57,1	0	0
P31	Trial064	25	female	exclusively heterosexual	4	15	1	2	0	1	0	467,1	0	999		0	0	57,1	0	0
P31	Trial064	25	female	exclusively heterosexual	4	16	1	2	0	1	0	467,1	0	999		0	0	57,1	0	0
P31	Trial064	25	female	exclusively heterosexual	4	16	1	2	0	1	0	467,1	0	999		0	0	57,1	0	0
P31	Trial064	25	female	exclusively heterosexual	4	17	1	2	0	1	0	467,1	0	999		0	0	57,1	0	0
P32	Trial010	29	female	exclusively heterosexual	1	11	0	4	0	0	1	825,8	23,2	631,9	631,9	1	24,3	67,7	200,3	125,1
P32	Trial010	29	female	exclusively heterosexual	1	12	0	4	0	0	1	825,8	19,2	223,3	223,3	1	15,1	67,7	125,1	125,1
P32	Trial010	29	female	exclusively heterosexual	1	13	0	4	0	0	1	825,8	29,3	365,1	365,1	1	28,3	67,7	233,5	233,5
P32	Trial010	29	female	exclusively heterosexual	1	14	0	4	0	0	1	825,8	2	999		0	0	67,7	0	0
P32	Trial010	29	female	exclusively heterosexual	1	14	0	4	0	0	1	825,8	0	999		0	0	67,7	0	0
P32	Trial010	29	female	exclusively heterosexual	1	14	0	4	0	0	1	825,8	0	999		0	0	67,7	0	0
P32	Trial010	29	female	exclusively heterosexual	1	15	0	4	0	0	1	825,8	0	999		0	0	67,7	0	0
P32	Trial010	29	female	exclusively heterosexual	1	15	0	4	0	0	1	825,8	0	999		0	0	67,7	0	0
P32	Trial010	29	female	exclusively heterosexual	1	16	0	4	0	0	1	825,8	0	999		0	0	67,7	0	0
P32	Trial010	29	female	exclusively heterosexual	1	16	0	4	0	0	1	825,8	0	999		0	0	67,7	0	0
P32	Trial010	29	female	exclusively heterosexual	1	17	0	4	0	0	1	825,8	26,3	999		0	0	67,7	0	0
P32	Trial007	29	female	exclusively heterosexual	2	11	1	4	1	0	1	1609,9	20,2	620,7	620,7	1	19,7	80,3	317	317
P32	Trial007	29	female	exclusively heterosexual	2	12	1	4	1	0	1	1609,9	44	962,7	962,7	1	40,4	80,3	650,7	650,7
P32	Trial007	29	female	exclusively heterosexual	2	13	1	4	1	0	1	1609,9	11,9	403,9	403,9	1	11,4	80,3	183,5	183,5
P32	Trial007	29	female	exclusively heterosexual	2	14	1	4	1	0	1	1609,9	23,8	253,8	253,8	1	8,8	80,3	141,7	141,7
P32	Trial007	29	female	exclusively heterosexual	2	14	1	4	1	0	1	1609,9	0	999		0	0	80,3	0	0
P32	Trial007	29	female	exclusively heterosexual	2	14	1	4	1	0	1	1609,9	0	999		0	0	80,3	0	0
P32	Trial007	29	female	exclusively heterosexual	2	15	1	4	1	0	1	1609,9	0	999		0	0	80,3	0	0
P32	Trial007	29	female	exclusively heterosexual	2	15	1	4	1	0	1	1609,9	0	999		0	0	80,3	0	0
P32	Trial007	29	female	exclusively heterosexual	2	16	1	4	1	0	1	1609,9	0	999		0	0	80,3	0	0
P32	Trial007	29	female	exclusively heterosexual	2	16	1	4	1	0	1	1609,9	0	999		0	0	80,3	0	0
P32	Trial007	29	female	exclusively heterosexual	2	17	1	4	1	0	1	1609,9	0	999		0	0	80,3	0	0
P32	Trial070	29	female	exclusively heterosexual	3	11	1	3	1	1	1	1576,3	16,9	936,2	936,2	1	16,4	85,2	258,6	258,6
P32	Trial070	29	female	exclusively heterosexual	3	12	1	3	1	1	1	1576,3	30,7	160,4	160,4	3	28,1	85,2	442,2	116,9
P32	Trial070	29	female	exclusively heterosexual	3	13	1	3	1	1	1	1576,3	37,6	293,9	293,9	2	40,7	85,2	642,3	292
P32	Trial070	29	female	exclusively heterosexual	3	14	1	3	1	1	1	1576,3	4,7	999		0	0	85,2	0	0
P32	Trial070	29	female	exclusively heterosexual	3	14	1	3	1	1	1	1576,3	0	999		0	0	85,2	0	0
P32	Trial070	29	female	exclusively heterosexual	3	14	1	3	1	1	1	1576,3	0	999		0	0	85,2	0	0
P32	Trial070	29	female	exclusively heterosexual	3	15	1	3	1	1	1	1576,3	0	999		0	0	85,2	0	0
P32	Trial070	29	female	exclusively heterosexual	3	15	1	3	1	1	1	1576,3	0	999		0	0	85,2	0	0
P32	Trial070	29	female	exclusively heterosexual	3	16	1	3	1	1	1	1576,3	0	999		0	0	85,2	0	0
P32	Trial070	29	female	exclusively heterosexual	3	16	1	3	1	1	1	1576,3	0	999		0	0	85,2	0	0
P32	Trial070	29	female	exclusively heterosexual	3	17	1	3	1	1	1	1576,3	10	999		0	0	85,2	0	0
P32	Trial025	29	female	exclusively heterosexual	4	11	1	1	0	1	0	1775,9	44,6	657,6	657,6	2	44,2	80,3	784,1	450,5
P32	Trial025	29	female	exclusively heterosexual	4	12	1	1	0	1	0	1775,9	3,3	999		0	0	80,3	0	0
P32	Trial025	29	female	exclusively heterosexual	4	13	1	1	0	1	0	1775,9	20,7	1141,5	1141,5	1	15	80,3	267	267
P32	Trial025	29	female	exclusively heterosexual	4	14	1	1	0	1	0	1775,9	9,4	223,9	223,9	1	7	80,3	125,1	125,1
P32	Trial025	29	female	exclusively heterosexual	4	14	1	1	0	1	0	1775,9	0	999		0	0	80,3	0	0
P32	Trial025	29	female	exclusively heterosexual	4	14	1	1	0	1	0	1775,9	0	999		0	0	80,3	0	0
P32	Trial025	29	female	exclusively heterosexual	4	15	1	1	0	1	0	1775,9	8,8	999		0	0	80,3	0	0
P32	Trial025	29	female	exclusively heterosexual	4	15	1	1	0	1	0	1775,9	0	999		0	0	80,3	0	0
P32	Trial025	29	female	exclusively heterosexual	4	16	1	1	0	1	0	1775,9	1,4	999		0	0	80,3	0	0
P32	Trial025	29	female	exclusively heterosexual	4	16	1	1	0	1	0	1775,9	7	999		0	0	80,3	0	0
P32	Trial025	29	female	exclusively heterosexual	4	17	1	1	0	1	0	1775,9	4,8	365,7	365,7	1	14,1	80,3	250,2	250,2
P33	Trial009	34	female	exclusively heterosexual	1	11	0	4	0	0	1	1348,1	0	999		0	0	82,3	0	0
P33	Trial009	34	female	exclusively heterosexual	1	12	0	4	0	0	1	1348,1	29,1	177,1	177,1	2	26,6	82,3	358,8	150,3
P33	Trial009	34	female	exclusively heterosexual	1	13	0	4	0	0	1	1348,1	19,8	535,9	535,9	1	19,2	82,3	258,6	258,6
P33	Trial009	34	female	exclusively heterosexual	1	14	0	4	0	0	1	1348,1	39,6	335,6	335,6	2	36,5	82,3	492,1	191,9
P33	Trial009	34	female	exclusively heterosexual	1	14	0	4	0	0	1	1348,1	0	999		0	0	82,3	0	0
P33	Trial009	34	female	exclusively heterosexual	1	14	0	4	0	0	1	1348,1	0	999		0	0	82,3	0	0
P33	Trial009	34	female	exclusively heterosexual	1	15	0	4	0	0	1	1348,1	0	999		0	0	82,3	0	0
P33	Trial009	34	female	exclusively heterosexual	1	15	0	4	0	0	1	1348,1	0	999		0	0	82,3	0	0
P33	Trial009	34	female	exclusively heterosexual	1	16	0	4	0	0	1	1348,1	0	999		0	0	82,3	0	0
P33	Trial009	34	female	exclusively heterosexual	1	16	0	4	0	0	1	1348,1	0	999		0	0	82,3	0	0
P33	Trial009	34	female	exclusively heterosexual	1	17	0	4	0	0	1	1348,1	11,5	999		0	0	82,3	0	0
P33	Trial012	34	female	exclusively heterosexual	2	11	1	4	1	0	1	942,7	0	999		0	0	76,1	0	0
P33	Trial012	34	female	exclusively heterosexual	2	12	1	4	1	0	1	942,7	28,3	633,2	633,2	1	22,1	76,1	208,5	208,5
P33	Trial012	34	female	exclusively heterosexual	2	13	1	4	1	0	1	942,7	24,8	374,6	374,6	1	24,8	76,1	233,5	233,5
P33	Trial012	34	female	exclusively heterosexual	2	14	1	4	1	0	1	942,7	31,9	166	166	2	29,2	76,1	275,4	191,9
P33	Trial012	34	female	exclusively heterosexual	2	14	1	4	1	0	1	942,7	0	999		0	0	76,1	0	0
P33	Trial012	34	female	exclusively heterosexual	2	14	1	4	1	0	1	942,7	0	999		0	0	76,1	0	0
P33	Trial012	34	female	exclusively heterosexual	2	15	1	4	1	0	1	942,7	0	999		0	0	76,1	0	0
P33	Trial012	34	female	exclusively heterosexual	2	15	1	4	1	0	1	942,7	0	999		0	0	76,1	0	0
P33	Trial012	34	female	exclusively heterosexual	2	16	1	4	1	0	1	942,7	0	999		0	0	76,1	0	0
P33	Trial012	34	female	exclusively heterosexual	2	16	1	4	1	0	1	942,7	0	999		0	0	76,1	0	0
P33	Trial012	34	female	exclusively heterosexual	2	17	1	4	1	0	1	942,7	15	999		0	0	76,1	0	0
P33	Trial039	34	female	exclusively heterosexual	3	11	1	3	1	1	1	1142,7	43,1	385,6	385,6	1	37,2	67,9	425,3	425,3
P33	Trial039	34	female	exclusively heterosexual	3	12	1	3	1	1	1	1142,7	20,4	177	177	1	16,8	67,9	191,9	191,9
P33	Trial039	34	female	exclusively heterosexual	3	13	1	3	1	1	1	1142,7	13,1	919,5	919,5	1	13,9	67,9	158,5	158,5
P33	Trial039	34	female	exclusively heterosexual	3	14	1	3	1	1	1	1142,7	2,2	999		0	0	67,9	0	0
P33	Trial039	34	female	exclusively heterosexual	3	14	1	3	1	1	1	1142,7	,7	999		0	0	67,9	0	0
P33	Trial039	34	female	exclusively heterosexual	3	14	1	3	1	1	1	1142,7	0	999		0	0	67,9	0	0
P33	Trial039	34	female	exclusively heterosexual	3	15	1	3	1	1	1	1142,7	1,5	999		0	0	67,9	0	0
P33	Trial039	34	female	exclusively heterosexual	3	15	1	3	1	1	1	1142,7	0	999		0	0	67,9	0	0
P33	Trial039	34	female	exclusively heterosexual	3	16	1	3	1	1	1	1142,7	0	999		0	0	67,9	0	0
P33	Trial039	34	female	exclusively heterosexual	3	16	1	3	1	1	1	1142,7	0	999		0	0	67,9	0	0
P33	Trial039	34	female	exclusively heterosexual	3	17	1	3	1	1	1	1142,7	19	999		0	0	67,9	0	0
P33	Trial024	34	female	exclusively heterosexual	4	11	1	4	0	1	0	834	51	413,8	413,8	1	51	82	425,3	425,3
P33	Trial024	34	female	exclusively heterosexual	4	12	1	4	0	1	0	834	33	138,5	138,5	1	31	82	258,6	258,6
P33	Trial024	34	female	exclusively heterosexual	4	13	1	4	0	1	0	834	0	999		0	0	82	0	0
P33	Trial024	34	female	exclusively heterosexual	4	14	1	4	0	1	0	834	0	999		0	0	82	0	0
P33	Trial024	34	female	exclusively heterosexual	4	14	1	4	0	1	0	834	0	999		0	0	82	0	0
P33	Trial024	34	female	exclusively heterosexual	4	14	1	4	0	1	0	834	0	999		0	0	82	0	0
P33	Trial024	34	female	exclusively heterosexual	4	15	1	4	0	1	0	834	0	999		0	0	82	0	0
P33	Trial024	34	female	exclusively heterosexual	4	15	1	4	0	1	0	834	0	999		0	0	82	0	0
P33	Trial024	34	female	exclusively heterosexual	4	16	1	4	0	1	0	834	0	999		0	0	82	0	0
P33	Trial024	34	female	exclusively heterosexual	4	16	1	4	0	1	0	834	0	999		0	0	82	0	0
P33	Trial024	34	female	exclusively heterosexual	4	17	1	4	0	1	0	834	16	999		0	0	82	0	0
P34	Trial011	32	male	exclusively heterosexual	1	11	0	4	0	0	1	667,3	31,3	312,4	312,4	1	31,3	75,1	208,6	208,6
P34	Trial011	32	male	exclusively heterosexual	1	12	0	4	0	0	1	667,3	27,5	153,9	153,9	1	22,5	75,1	150,1	150,1
P34	Trial011	32	male	exclusively heterosexual	1	13	0	4	0	0	1	667,3	0	999		0	0	75,1	0	0
P34	Trial011	32	male	exclusively heterosexual	1	14	0	4	0	0	1	667,3	18,8	529,3	529,3	1	21,3	75,1	141,9	125,1
P34	Trial011	32	male	exclusively heterosexual	1	14	0	4	0	0	1	667,3	0	999		0	0	75,1	0	0
P34	Trial011	32	male	exclusively heterosexual	1	14	0	4	0	0	1	667,3	0	999		0	0	75,1	0	0
P34	Trial011	32	male	exclusively heterosexual	1	15	0	4	0	0	1	667,3	0	999		0	0	75,1	0	0
P34	Trial011	32	male	exclusively heterosexual	1	15	0	4	0	0	1	667,3	0	999		0	0	75,1	0	0
P34	Trial011	32	male	exclusively heterosexual	1	16	0	4	0	0	1	667,3	0	999		0	0	75,1	0	0
P34	Trial011	32	male	exclusively heterosexual	1	16	0	4	0	0	1	667,3	0	999		0	0	75,1	0	0
P34	Trial011	32	male	exclusively heterosexual	1	17	0	4	0	0	1	667,3	22,5	999		0	0	75,1	0	0
P34	Trial008	32	male	exclusively heterosexual	2	11	1	4	1	0	1	942,6	34,5	503,3	503,3	1	33,6	66,3	317	317
P34	Trial008	32	male	exclusively heterosexual	2	12	1	4	1	0	1	942,6	18,6	161,3	161,3	1	15,9	66,3	150,1	150,1
P34	Trial008	32	male	exclusively heterosexual	2	13	1	4	1	0	1	942,6	0	999		0	0	66,3	0	0
P34	Trial008	32	male	exclusively heterosexual	2	14	1	4	1	0	1	942,6	18,6	319,8	319,8	1	16,8	66,3	158,5	158,5
P34	Trial008	32	male	exclusively heterosexual	2	14	1	4	1	0	1	942,6	0	999		0	0	66,3	0	0
P34	Trial008	32	male	exclusively heterosexual	2	14	1	4	1	0	1	942,6	0	999		0	0	66,3	0	0
P34	Trial008	32	male	exclusively heterosexual	2	15	1	4	1	0	1	942,6	0	999		0	0	66,3	0	0
P34	Trial008	32	male	exclusively heterosexual	2	15	1	4	1	0	1	942,6	0	999		0	0	66,3	0	0
P34	Trial008	32	male	exclusively heterosexual	2	16	1	4	1	0	1	942,6	0	999		0	0	66,3	0	0
P34	Trial008	32	male	exclusively heterosexual	2	16	1	4	1	0	1	942,6	,9	999		0	0	66,3	0	0
P34	Trial008	32	male	exclusively heterosexual	2	17	1	4	1	0	1	942,6	27,4	999		0	0	66,3	0	0
P34	Trial020	32	male	exclusively heterosexual	3	11	0	2	1	1	0	2110,5	25,3	289	289	2	24,1	77,8	509	183,6
P34	Trial020	32	male	exclusively heterosexual	3	12	0	2	1	1	0	2110,5	13	1048,1	1048,1	2	16,6	77,8	350,5	208,6
P34	Trial020	32	male	exclusively heterosexual	3	13	0	2	1	1	0	2110,5	25,7	781,2	781,2	2	18,2	77,8	383,8	191,9
P34	Trial020	32	male	exclusively heterosexual	3	14	0	2	1	1	0	2110,5	15,4	497,6	497,6	2	12,6	77,8	266,9	125,1
P34	Trial020	32	male	exclusively heterosexual	3	14	0	2	1	1	0	2110,5	0	999		0	0	77,8	0	0
P34	Trial020	32	male	exclusively heterosexual	3	14	0	2	1	1	0	2110,5	1,6	999		0	0	77,8	0	0
P34	Trial020	32	male	exclusively heterosexual	3	15	0	2	1	1	0	2110,5	3,6	999		0	0	77,8	0	0
P34	Trial020	32	male	exclusively heterosexual	3	15	0	2	1	1	0	2110,5	0	999		0	0	77,8	0	0
P34	Trial020	32	male	exclusively heterosexual	3	16	0	2	1	1	0	2110,5	0	999		0	0	77,8	0	0
P34	Trial020	32	male	exclusively heterosexual	3	16	0	2	1	1	0	2110,5	,4	999		0	0	77,8	0	0
P34	Trial020	32	male	exclusively heterosexual	3	17	0	2	1	1	0	2110,5	10,3	130,5	130,5	1	6,3	77,8	133,5	133,5
P34	Trial086	32	male	exclusively heterosexual	4	11	1	3	0	1	0	4913,1	9,8	1262,5	1262,5	2	9,2	86,4	450,3	241,8
P34	Trial086	32	male	exclusively heterosexual	4	12	1	3	0	1	0	4913,1	34,3	161,4	161,4	10	35,1	86,4	1726,7	141,8
P34	Trial086	32	male	exclusively heterosexual	4	13	1	3	0	1	0	4913,1	20,4	470	470	4	18,5	86,4	909,1	183,5
P34	Trial086	32	male	exclusively heterosexual	4	14	1	3	0	1	0	4913,1	15,8	319,8	319,8	3	11,7	86,4	575,6	133,5
P34	Trial086	32	male	exclusively heterosexual	4	14	1	3	0	1	0	4913,1	,9	999		0	0	86,4	0	0
P34	Trial086	32	male	exclusively heterosexual	4	14	1	3	0	1	0	4913,1	0	999		0	0	86,4	0	0
P34	Trial086	32	male	exclusively heterosexual	4	15	1	3	0	1	0	4913,1	0	999		0	0	86,4	0	0
P34	Trial086	32	male	exclusively heterosexual	4	15	1	3	0	1	0	4913,1	,3	999		0	0	86,4	0	0
P34	Trial086	32	male	exclusively heterosexual	4	16	1	3	0	1	0	4913,1	12,1	2480,3	2480,3	2	11,9	86,4	584	417,1
P34	Trial086	32	male	exclusively heterosexual	4	16	1	3	0	1	0	4913,1	,5	999		0	0	86,4	0	0
P34	Trial086	32	male	exclusively heterosexual	4	17	1	3	0	1	0	4913,1	5,4	999		0	0	86,4	0	0
P36	Trial007	24	male	exclusively heterosexual	1	11	0	4	0	0	1	1026,1	56,1	246,4	246,4	2	53,6	70,7	550,5	166,8
P36	Trial007	24	male	exclusively heterosexual	1	12	0	4	0	0	1	1026,1	43,9	821,9	821,9	1	17,1	70,7	175,2	175,2
P36	Trial007	24	male	exclusively heterosexual	1	13	0	4	0	0	1	1026,1	0	999		0	0	70,7	0	0
P36	Trial007	24	male	exclusively heterosexual	1	14	0	4	0	0	1	1026,1	0	999		0	0	70,7	0	0
P36	Trial007	24	male	exclusively heterosexual	1	14	0	4	0	0	1	1026,1	0	999		0	0	70,7	0	0
P36	Trial007	24	male	exclusively heterosexual	1	14	0	4	0	0	1	1026,1	0	999		0	0	70,7	0	0
P36	Trial007	24	male	exclusively heterosexual	1	15	0	4	0	0	1	1026,1	0	999		0	0	70,7	0	0
P36	Trial007	24	male	exclusively heterosexual	1	15	0	4	0	0	1	1026,1	0	999		0	0	70,7	0	0
P36	Trial007	24	male	exclusively heterosexual	1	16	0	4	0	0	1	1026,1	0	999		0	0	70,7	0	0
P36	Trial007	24	male	exclusively heterosexual	1	16	0	4	0	0	1	1026,1	0	999		0	0	70,7	0	0
P36	Trial007	24	male	exclusively heterosexual	1	17	0	4	0	0	1	1026,1	0	999		0	0	70,7	0	0
P36	Trial010	24	male	exclusively heterosexual	2	11	1	4	1	0	1	1568,1	29,3	449	449	1	27,7	80,4	433,7	433,7
P36	Trial010	24	male	exclusively heterosexual	2	12	1	4	1	0	1	1568,1	41,5	165,4	165,4	2	34,6	80,4	542,2	191,9
P36	Trial010	24	male	exclusively heterosexual	2	13	1	4	1	0	1	1568,1	18,6	924,5	924,5	1	18,1	80,4	283,6	283,6
P36	Trial010	24	male	exclusively heterosexual	2	14	1	4	1	0	1	1568,1	,5	999		0	0	80,4	0	0
P36	Trial010	24	male	exclusively heterosexual	2	14	1	4	1	0	1	1568,1	0	999		0	0	80,4	0	0
P36	Trial010	24	male	exclusively heterosexual	2	14	1	4	1	0	1	1568,1	0	999		0	0	80,4	0	0
P36	Trial010	24	male	exclusively heterosexual	2	15	1	4	1	0	1	1568,1	,5	999		0	0	80,4	0	0
P36	Trial010	24	male	exclusively heterosexual	2	15	1	4	1	0	1	1568,1	0	999		0	0	80,4	0	0
P36	Trial010	24	male	exclusively heterosexual	2	16	1	4	1	0	1	1568,1	0	999		0	0	80,4	0	0
P36	Trial010	24	male	exclusively heterosexual	2	16	1	4	1	0	1	1568,1	0	999		0	0	80,4	0	0
P36	Trial010	24	male	exclusively heterosexual	2	17	1	4	1	0	1	1568,1	9,6	999		0	0	80,4	0	0
P36	Trial073	24	male	exclusively heterosexual	3	11	1	2	1	1	1	533,8	0	999		0	0	73,5	0	0
P36	Trial073	24	male	exclusively heterosexual	3	12	1	2	1	1	1	533,8	14,1	454,1	454,1	1	17,2	73,5	91,7	91,7
P36	Trial073	24	male	exclusively heterosexual	3	13	1	2	1	1	1	533,8	39,1	145,4	145,4	2	56,3	73,5	300,4	175,2
P36	Trial073	24	male	exclusively heterosexual	3	14	1	2	1	1	1	533,8	26,6	999		0	0	73,5	0	0
P36	Trial073	24	male	exclusively heterosexual	3	14	1	2	1	1	1	533,8	0	999		0	0	73,5	0	0
P36	Trial073	24	male	exclusively heterosexual	3	14	1	2	1	1	1	533,8	0	999		0	0	73,5	0	0
P36	Trial073	24	male	exclusively heterosexual	3	15	1	2	1	1	1	533,8	20,3	999		0	0	73,5	0	0
P36	Trial073	24	male	exclusively heterosexual	3	15	1	2	1	1	1	533,8	0	999		0	0	73,5	0	0
P36	Trial073	24	male	exclusively heterosexual	3	16	1	2	1	1	1	533,8	0	999		0	0	73,5	0	0
P36	Trial073	24	male	exclusively heterosexual	3	16	1	2	1	1	1	533,8	0	999		0	0	73,5	0	0
P36	Trial073	24	male	exclusively heterosexual	3	17	1	2	1	1	1	533,8	0	999		0	0	73,5	0	0
P36	Trial088	24	male	exclusively heterosexual	4	11	0	2	0	1	1	2477,2	25,9	594,5	594,5	3	24,6	85,9	609	108,4
P36	Trial088	24	male	exclusively heterosexual	4	12	0	2	0	1	1	2477,2	45,5	135,6	135,6	6	45,5	85,9	1126	125,1
P36	Trial088	24	male	exclusively heterosexual	4	13	0	2	0	1	1	2477,2	16,5	444,3	444,3	2	15,8	85,9	392,2	116,9
P36	Trial088	24	male	exclusively heterosexual	4	14	0	2	0	1	1	2477,2	2	999		0	0	85,9	0	0
P36	Trial088	24	male	exclusively heterosexual	4	14	0	2	0	1	1	2477,2	0	999		0	0	85,9	0	0
P36	Trial088	24	male	exclusively heterosexual	4	14	0	2	0	1	1	2477,2	0	999		0	0	85,9	0	0
P36	Trial088	24	male	exclusively heterosexual	4	15	0	2	0	1	1	2477,2	2,7	999		0	0	85,9	0	0
P36	Trial088	24	male	exclusively heterosexual	4	15	0	2	0	1	1	2477,2	0	999		0	0	85,9	0	0
P36	Trial088	24	male	exclusively heterosexual	4	16	0	2	0	1	1	2477,2	0	999		0	0	85,9	0	0
P36	Trial088	24	male	exclusively heterosexual	4	16	0	2	0	1	1	2477,2	0	999		0	0	85,9	0	0
P36	Trial088	24	male	exclusively heterosexual	4	17	0	2	0	1	1	2477,2	7,4	999		0	0	85,9	0	0
P37	Trial012	27	male	exclusively heterosexual	1	11	1	4	0	0	0	707,9	34,2	234,5	234,5	2	33	56,6	233,5	108,4
P37	Trial012	27	male	exclusively heterosexual	1	12	1	4	0	0	0	707,9	36,5	999		0	0	56,6	0	0
P37	Trial012	27	male	exclusively heterosexual	1	13	1	4	0	0	0	707,9	25,9	376,2	376,2	1	23,6	56,6	166,9	166,9
P37	Trial012	27	male	exclusively heterosexual	1	14	1	4	0	0	0	707,9	2,3	999		0	0	56,6	0	0
P37	Trial012	27	male	exclusively heterosexual	1	14	1	4	0	0	0	707,9	0	999		0	0	56,6	0	0
P37	Trial012	27	male	exclusively heterosexual	1	14	1	4	0	0	0	707,9	0	999		0	0	56,6	0	0
P37	Trial012	27	male	exclusively heterosexual	1	15	1	4	0	0	0	707,9	0	999		0	0	56,6	0	0
P37	Trial012	27	male	exclusively heterosexual	1	15	1	4	0	0	0	707,9	0	999		0	0	56,6	0	0
P37	Trial012	27	male	exclusively heterosexual	1	16	1	4	0	0	0	707,9	0	999		0	0	56,6	0	0
P37	Trial012	27	male	exclusively heterosexual	1	16	1	4	0	0	0	707,9	0	999		0	0	56,6	0	0
P37	Trial012	27	male	exclusively heterosexual	1	17	1	4	0	0	0	707,9	1	999		0	0	56,6	0	0
P37	Trial015	27	male	exclusively heterosexual	2	11	1	4	1	0	1	700,7	22,6	385,8	385,8	1	21,4	59,5	150,1	150,1
P37	Trial015	27	male	exclusively heterosexual	2	12	1	4	1	0	1	700,7	21,4	243,9	243,9	1	17,9	59,5	125,1	125,1
P37	Trial015	27	male	exclusively heterosexual	2	13	1	4	1	0	1	700,7	16,7	560,9	560,9	1	20,2	59,5	141,9	141,9
P37	Trial015	27	male	exclusively heterosexual	2	14	1	4	1	0	1	700,7	32,1	999		0	0	59,5	0	0
P37	Trial015	27	male	exclusively heterosexual	2	14	1	4	1	0	1	700,7	0	999		0	0	59,5	0	0
P37	Trial015	27	male	exclusively heterosexual	2	14	1	4	1	0	1	700,7	0	999		0	0	59,5	0	0
P37	Trial015	27	male	exclusively heterosexual	2	15	1	4	1	0	1	700,7	2,4	999		0	0	59,5	0	0
P37	Trial015	27	male	exclusively heterosexual	2	15	1	4	1	0	1	700,7	0	999		0	0	59,5	0	0
P37	Trial015	27	male	exclusively heterosexual	2	16	1	4	1	0	1	700,7	0	999		0	0	59,5	0	0
P37	Trial015	27	male	exclusively heterosexual	2	16	1	4	1	0	1	700,7	0	999		0	0	59,5	0	0
P37	Trial015	27	male	exclusively heterosexual	2	17	1	4	1	0	1	700,7	4,8	999		0	0	59,5	0	0
P37	Trial066	27	male	exclusively heterosexual	3	11	0	3	1	1	0	991,7	25,2	436,2	436,2	1	24,4	80,7	241,9	241,9
P37	Trial066	27	male	exclusively heterosexual	3	12	0	3	1	1	0	991,7	42,9	102,5	102,5	2	39,5	80,7	392	133,4
P37	Trial066	27	male	exclusively heterosexual	3	13	0	3	1	1	0	991,7	17,7	244,3	244,3	1	16,8	80,7	166,8	166,8
P37	Trial066	27	male	exclusively heterosexual	3	14	0	3	1	1	0	991,7	3,4	999		0	0	80,7	0	0
P37	Trial066	27	male	exclusively heterosexual	3	14	0	3	1	1	0	991,7	0	999		0	0	80,7	0	0
P37	Trial066	27	male	exclusively heterosexual	3	14	0	3	1	1	0	991,7	0	999		0	0	80,7	0	0
P37	Trial066	27	male	exclusively heterosexual	3	15	0	3	1	1	0	991,7	,8	999		0	0	80,7	0	0
P37	Trial066	27	male	exclusively heterosexual	3	15	0	3	1	1	0	991,7	0	999		0	0	80,7	0	0
P37	Trial066	27	male	exclusively heterosexual	3	16	0	3	1	1	0	991,7	0	999		0	0	80,7	0	0
P37	Trial066	27	male	exclusively heterosexual	3	16	0	3	1	1	0	991,7	0	999		0	0	80,7	0	0
P37	Trial066	27	male	exclusively heterosexual	3	17	0	3	1	1	0	991,7	10	999		0	0	80,7	0	0
P37	Trial027	27	male	exclusively heterosexual	4	11	1	3	0	1	0	540,4	34	190,6	190,6	1	32,4	60,2	175,1	175,1
P37	Trial027	27	male	exclusively heterosexual	4	12	1	3	0	1	0	540,4	18,5	999		0	0	60,2	0	0
P37	Trial027	27	male	exclusively heterosexual	4	13	1	3	0	1	0	540,4	27,8	399,1	399,1	1	27,8	60,2	150,2	150,2
P37	Trial027	27	male	exclusively heterosexual	4	14	1	3	0	1	0	540,4	19,7	999		0	0	60,2	0	0
P37	Trial027	27	male	exclusively heterosexual	4	14	1	3	0	1	0	540,4	0	999		0	0	60,2	0	0
P37	Trial027	27	male	exclusively heterosexual	4	14	1	3	0	1	0	540,4	0	999		0	0	60,2	0	0
P37	Trial027	27	male	exclusively heterosexual	4	15	1	3	0	1	0	540,4	0	999		0	0	60,2	0	0
P37	Trial027	27	male	exclusively heterosexual	4	15	1	3	0	1	0	540,4	0	999		0	0	60,2	0	0
P37	Trial027	27	male	exclusively heterosexual	4	16	1	3	0	1	0	540,4	0	999		0	0	60,2	0	0
P37	Trial027	27	male	exclusively heterosexual	4	16	1	3	0	1	0	540,4	0	999		0	0	60,2	0	0
P37	Trial027	27	male	exclusively heterosexual	4	17	1	3	0	1	0	540,4	0	999		0	0	60,2	0	0
P38	Trial011	31	male	exclusively heterosexual	1	11	0	4	0	0	1	599,1	0	999		0	0	66,8	0	0
P38	Trial011	31	male	exclusively heterosexual	1	12	0	4	0	0	1	599,1	23,7	186,5	186,5	1	22,3	66,8	133,4	133,4
P38	Trial011	31	male	exclusively heterosexual	1	13	0	4	0	0	1	599,1	44,5	336,6	336,6	1	44,5	66,8	266,9	266,9
P38	Trial011	31	male	exclusively heterosexual	1	14	0	4	0	0	1	599,1	1,4	999		0	0	66,8	0	0
P38	Trial011	31	male	exclusively heterosexual	1	14	0	4	0	0	1	599,1	0	999		0	0	66,8	0	0
P38	Trial011	31	male	exclusively heterosexual	1	14	0	4	0	0	1	599,1	0	999		0	0	66,8	0	0
P38	Trial011	31	male	exclusively heterosexual	1	15	0	4	0	0	1	599,1	0	999		0	0	66,8	0	0
P38	Trial011	31	male	exclusively heterosexual	1	15	0	4	0	0	1	599,1	0	999		0	0	66,8	0	0
P38	Trial011	31	male	exclusively heterosexual	1	16	0	4	0	0	1	599,1	0	999		0	0	66,8	0	0
P38	Trial011	31	male	exclusively heterosexual	1	16	0	4	0	0	1	599,1	0	999		0	0	66,8	0	0
P38	Trial011	31	male	exclusively heterosexual	1	17	0	4	0	0	1	599,1	30,4	999		0	0	66,8	0	0
P38	Trial008	31	male	exclusively heterosexual	2	11	1	4	1	0	1	884,2	3,8	999		0	0	65,1	0	0
P38	Trial008	31	male	exclusively heterosexual	2	12	1	4	1	0	1	884,2	48,1	670,6	670,6	1	18,9	65,1	166,9	166,9
P38	Trial008	31	male	exclusively heterosexual	2	13	1	4	1	0	1	884,2	17,9	999		0	0	65,1	0	0
P38	Trial008	31	male	exclusively heterosexual	2	14	1	4	1	0	1	884,2	30,2	245,2	245,2	1	46,2	65,1	408,7	408,7
P38	Trial008	31	male	exclusively heterosexual	2	14	1	4	1	0	1	884,2	0	999		0	0	65,1	0	0
P38	Trial008	31	male	exclusively heterosexual	2	14	1	4	1	0	1	884,2	0	999		0	0	65,1	0	0
P38	Trial008	31	male	exclusively heterosexual	2	15	1	4	1	0	1	884,2	0	999		0	0	65,1	0	0
P38	Trial008	31	male	exclusively heterosexual	2	15	1	4	1	0	1	884,2	0	999		0	0	65,1	0	0
P38	Trial008	31	male	exclusively heterosexual	2	16	1	4	1	0	1	884,2	0	999		0	0	65,1	0	0
P38	Trial008	31	male	exclusively heterosexual	2	16	1	4	1	0	1	884,2	0	999		0	0	65,1	0	0
P38	Trial008	31	male	exclusively heterosexual	2	17	1	4	1	0	1	884,2	0	999		0	0	65,1	0	0
P38	Trial074	31	male	exclusively heterosexual	3	11	1	4	1	1	1	650,7	3,8	999		0	0	65,4	0	0
P38	Trial074	31	male	exclusively heterosexual	3	12	1	4	1	1	1	650,7	25,7	165,3	165,3	1	20,5	65,4	133,5	133,5
P38	Trial074	31	male	exclusively heterosexual	3	13	1	4	1	1	1	650,7	39,7	315,6	315,6	1	44,9	65,4	291,8	291,8
P38	Trial074	31	male	exclusively heterosexual	3	14	1	4	1	1	1	650,7	6,4	999		0	0	65,4	0	0
P38	Trial074	31	male	exclusively heterosexual	3	14	1	4	1	1	1	650,7	0	999		0	0	65,4	0	0
P38	Trial074	31	male	exclusively heterosexual	3	14	1	4	1	1	1	650,7	0	999		0	0	65,4	0	0
P38	Trial074	31	male	exclusively heterosexual	3	15	1	4	1	1	1	650,7	0	999		0	0	65,4	0	0
P38	Trial074	31	male	exclusively heterosexual	3	15	1	4	1	1	1	650,7	0	999		0	0	65,4	0	0
P38	Trial074	31	male	exclusively heterosexual	3	16	1	4	1	1	1	650,7	0	999		0	0	65,4	0	0
P38	Trial074	31	male	exclusively heterosexual	3	16	1	4	1	1	1	650,7	0	999		0	0	65,4	0	0
P38	Trial074	31	male	exclusively heterosexual	3	17	1	4	1	1	1	650,7	24,4	999		0	0	65,4	0	0
P38	Trial092	31	male	exclusively heterosexual	4	11	0	4	0	1	1	949,4	2,6	999		0	0	77,4	0	0
P38	Trial092	31	male	exclusively heterosexual	4	12	0	4	0	1	1	949,4	30,7	163,6	163,6	2	30,8	77,4	292	166,9
P38	Trial092	31	male	exclusively heterosexual	4	13	0	4	0	1	1	949,4	46,6	355,4	355,4	1	46,6	77,4	442,1	442,1
P38	Trial092	31	male	exclusively heterosexual	4	14	0	4	0	1	1	949,4	1,8	999		0	0	77,4	0	0
P38	Trial092	31	male	exclusively heterosexual	4	14	0	4	0	1	1	949,4	0	999		0	0	77,4	0	0
P38	Trial092	31	male	exclusively heterosexual	4	14	0	4	0	1	1	949,4	0	999		0	0	77,4	0	0
P38	Trial092	31	male	exclusively heterosexual	4	15	0	4	0	1	1	949,4	,9	999		0	0	77,4	0	0
P38	Trial092	31	male	exclusively heterosexual	4	15	0	4	0	1	1	949,4	0	999		0	0	77,4	0	0
P38	Trial092	31	male	exclusively heterosexual	4	16	0	4	0	1	1	949,4	0	999		0	0	77,4	0	0
P38	Trial092	31	male	exclusively heterosexual	4	16	0	4	0	1	1	949,4	0	999		0	0	77,4	0	0
P38	Trial092	31	male	exclusively heterosexual	4	17	0	4	0	1	1	949,4	17,4	999		0	0	77,4	0	0
P39	Trial010	22	male	exclusively heterosexual	1	11	1	2	0	0	0	1793,5	66,5	203,7	203,7	3	66	84,6	1184,6	166,9
P39	Trial010	22	male	exclusively heterosexual	1	12	1	2	0	0	0	1793,5	13,5	999		0	0	84,6	0	0
P39	Trial010	22	male	exclusively heterosexual	1	13	1	2	0	0	0	1793,5	10,2	812,7	812,7	1	9,8	84,6	175,1	175,1
P39	Trial010	22	male	exclusively heterosexual	1	14	1	2	0	0	0	1793,5	9,8	645,8	645,8	1	8,8	84,6	158,5	158,5
P39	Trial010	22	male	exclusively heterosexual	1	14	1	2	0	0	0	1793,5	0	999		0	0	84,6	0	0
P39	Trial010	22	male	exclusively heterosexual	1	14	1	2	0	0	0	1793,5	0	999		0	0	84,6	0	0
P39	Trial010	22	male	exclusively heterosexual	1	15	1	2	0	0	0	1793,5	0	999		0	0	84,6	0	0
P39	Trial010	22	male	exclusively heterosexual	1	15	1	2	0	0	0	1793,5	0	999		0	0	84,6	0	0
P39	Trial010	22	male	exclusively heterosexual	1	16	1	2	0	0	0	1793,5	0	999		0	0	84,6	0	0
P39	Trial010	22	male	exclusively heterosexual	1	16	1	2	0	0	0	1793,5	0	999		0	0	84,6	0	0
P39	Trial010	22	male	exclusively heterosexual	1	17	1	2	0	0	0	1793,5	0	999		0	0	84,6	0	0
P39	Trial007	22	male	exclusively heterosexual	2	11	1	4	1	0	1	816,6	75,6	185,1	185,1	2	77,6	77,6	633,9	116,7
P39	Trial007	22	male	exclusively heterosexual	2	12	1	4	1	0	1	816,6	4,1	999		0	0	77,6	0	0
P39	Trial007	22	male	exclusively heterosexual	2	13	1	4	1	0	1	816,6	0	999		0	0	77,6	0	0
P39	Trial007	22	male	exclusively heterosexual	2	14	1	4	1	0	1	816,6	20,3	999		0	0	77,6	0	0
P39	Trial007	22	male	exclusively heterosexual	2	14	1	4	1	0	1	816,6	0	999		0	0	77,6	0	0
P39	Trial007	22	male	exclusively heterosexual	2	14	1	4	1	0	1	816,6	0	999		0	0	77,6	0	0
P39	Trial007	22	male	exclusively heterosexual	2	15	1	4	1	0	1	816,6	0	999		0	0	77,6	0	0
P39	Trial007	22	male	exclusively heterosexual	2	15	1	4	1	0	1	816,6	0	999		0	0	77,6	0	0
P39	Trial007	22	male	exclusively heterosexual	2	16	1	4	1	0	1	816,6	0	999		0	0	77,6	0	0
P39	Trial007	22	male	exclusively heterosexual	2	16	1	4	1	0	1	816,6	0	999		0	0	77,6	0	0
P39	Trial007	22	male	exclusively heterosexual	2	17	1	4	1	0	1	816,6	0	999		0	0	77,6	0	0
P39	Trial073	22	male	exclusively heterosexual	3	11	1	2	1	1	1	900,2	37,1	574,6	574,6	1	37,1	54,7	333,6	333,6
P39	Trial073	22	male	exclusively heterosexual	3	12	1	2	1	1	1	900,2	38,9	999		0	0	54,7	0	0
P39	Trial073	22	male	exclusively heterosexual	3	13	1	2	1	1	1	900,2	17,6	382,8	382,8	1	17,6	54,7	158,5	158,5
P39	Trial073	22	male	exclusively heterosexual	3	14	1	2	1	1	1	900,2	1,8	999		0	0	54,7	0	0
P39	Trial073	22	male	exclusively heterosexual	3	14	1	2	1	1	1	900,2	0	999		0	0	54,7	0	0
P39	Trial073	22	male	exclusively heterosexual	3	14	1	2	1	1	1	900,2	0	999		0	0	54,7	0	0
P39	Trial073	22	male	exclusively heterosexual	3	15	1	2	1	1	1	900,2	0	999		0	0	54,7	0	0
P39	Trial073	22	male	exclusively heterosexual	3	15	1	2	1	1	1	900,2	0	999		0	0	54,7	0	0
P39	Trial073	22	male	exclusively heterosexual	3	16	1	2	1	1	1	900,2	0	999		0	0	54,7	0	0
P39	Trial073	22	male	exclusively heterosexual	3	16	1	2	1	1	1	900,2	0	999		0	0	54,7	0	0
P39	Trial073	22	male	exclusively heterosexual	3	17	1	2	1	1	1	900,2	4,6	999		0	0	54,7	0	0
P40	Trial009	33	male	predominantly heterosexual	1	11	0	3	0	0	1	2719,3	24,2	697,7	697,7	2	23,9	81,6	650,6	292
P40	Trial009	33	male	predominantly heterosexual	1	12	0	3	0	0	1	2719,3	47,9	531	531	5	33,7	81,6	917,6	158,5
P40	Trial009	33	male	predominantly heterosexual	1	13	0	3	0	0	1	2719,3	15,9	289	289	2	16,6	81,6	450,4	225,2
P40	Trial009	33	male	predominantly heterosexual	1	14	0	3	0	0	1	2719,3	9,2	2357,7	2357,7	1	7,4	81,6	200,2	200,2
P40	Trial009	33	male	predominantly heterosexual	1	14	0	3	0	0	1	2719,3	0	999		0	0	81,6	0	0
P40	Trial009	33	male	predominantly heterosexual	1	14	0	3	0	0	1	2719,3	0	999		0	0	81,6	0	0
P40	Trial009	33	male	predominantly heterosexual	1	15	0	3	0	0	1	2719,3	0	999		0	0	81,6	0	0
P40	Trial009	33	male	predominantly heterosexual	1	15	0	3	0	0	1	2719,3	,3	999		0	0	81,6	0	0
P40	Trial009	33	male	predominantly heterosexual	1	16	0	3	0	0	1	2719,3	0	999		0	0	81,6	0	0
P40	Trial009	33	male	predominantly heterosexual	1	16	0	3	0	0	1	2719,3	0	999		0	0	81,6	0	0
P40	Trial009	33	male	predominantly heterosexual	1	17	0	3	0	0	1	2719,3	2,5	999		0	0	81,6	0	0
P40	Trial012	33	male	predominantly heterosexual	2	11	1	4	1	0	1	3395	26	442	442	3	26,3	87,2	892,6	216,9
P40	Trial012	33	male	predominantly heterosexual	2	12	1	4	1	0	1	3395	18,2	158,4	158,4	3	11,3	87,2	383,7	108,4
P40	Trial012	33	male	predominantly heterosexual	2	13	1	4	1	0	1	3395	11,8	1576,4	1576,4	1	12	87,2	408,7	408,7
P40	Trial012	33	male	predominantly heterosexual	2	14	1	4	1	0	1	3395	35,4	1359,6	1359,6	4	37,6	87,2	1276,4	208,5
P40	Trial012	33	male	predominantly heterosexual	2	14	1	4	1	0	1	3395	0	999		0	0	87,2	0	0
P40	Trial012	33	male	predominantly heterosexual	2	14	1	4	1	0	1	3395	0	999		0	0	87,2	0	0
P40	Trial012	33	male	predominantly heterosexual	2	15	1	4	1	0	1	3395	0	999		0	0	87,2	0	0
P40	Trial012	33	male	predominantly heterosexual	2	15	1	4	1	0	1	3395	0	999		0	0	87,2	0	0
P40	Trial012	33	male	predominantly heterosexual	2	16	1	4	1	0	1	3395	,2	999		0	0	87,2	0	0
P40	Trial012	33	male	predominantly heterosexual	2	16	1	4	1	0	1	3395	0	999		0	0	87,2	0	0
P40	Trial012	33	male	predominantly heterosexual	2	17	1	4	1	0	1	3395	4,9	999		0	0	87,2	0	0
P40	Trial072	33	male	predominantly heterosexual	3	11	1	2	1	1	1	1141,8	25,6	727	727	2	36,5	65,7	417,1	216,9
P40	Trial072	33	male	predominantly heterosexual	3	12	1	2	1	1	1	1141,8	35,1	193,2	193,2	1	16,8	65,7	191,9	191,9
P40	Trial072	33	male	predominantly heterosexual	3	13	1	2	1	1	1	1141,8	,7	999		0	0	65,7	0	0
P40	Trial072	33	male	predominantly heterosexual	3	14	1	2	1	1	1	1141,8	13,1	460,2	460,2	1	12,4	65,7	141,7	141,7
P40	Trial072	33	male	predominantly heterosexual	3	14	1	2	1	1	1	1141,8	0	999		0	0	65,7	0	0
P40	Trial072	33	male	predominantly heterosexual	3	14	1	2	1	1	1	1141,8	0	999		0	0	65,7	0	0
P40	Trial072	33	male	predominantly heterosexual	3	15	1	2	1	1	1	1141,8	0	999		0	0	65,7	0	0
P40	Trial072	33	male	predominantly heterosexual	3	15	1	2	1	1	1	1141,8	0	999		0	0	65,7	0	0
P40	Trial072	33	male	predominantly heterosexual	3	16	1	2	1	1	1	1141,8	0	999		0	0	65,7	0	0
P40	Trial072	33	male	predominantly heterosexual	3	16	1	2	1	1	1	1141,8	,7	999		0	0	65,7	0	0
P40	Trial072	33	male	predominantly heterosexual	3	17	1	2	1	1	1	1141,8	18,2	999		0	0	65,7	0	0
P40	Trial078	33	male	predominantly heterosexual	4	11	1	3	0	1	0	934,3	65,2	320,1	320,1	2	66,1	66,1	617,3	400,4
P40	Trial078	33	male	predominantly heterosexual	4	12	1	3	0	1	0	934,3	34,8	999		0	0	66,1	0	0
P40	Trial078	33	male	predominantly heterosexual	4	13	1	3	0	1	0	934,3	0	999		0	0	66,1	0	0
P40	Trial078	33	male	predominantly heterosexual	4	14	1	3	0	1	0	934,3	0	999		0	0	66,1	0	0
P40	Trial078	33	male	predominantly heterosexual	4	14	1	3	0	1	0	934,3	0	999		0	0	66,1	0	0
P40	Trial078	33	male	predominantly heterosexual	4	14	1	3	0	1	0	934,3	0	999		0	0	66,1	0	0
P40	Trial078	33	male	predominantly heterosexual	4	15	1	3	0	1	0	934,3	0	999		0	0	66,1	0	0
P40	Trial078	33	male	predominantly heterosexual	4	15	1	3	0	1	0	934,3	0	999		0	0	66,1	0	0
P40	Trial078	33	male	predominantly heterosexual	4	16	1	3	0	1	0	934,3	0	999		0	0	66,1	0	0
P40	Trial078	33	male	predominantly heterosexual	4	16	1	3	0	1	0	934,3	0	999		0	0	66,1	0	0
P40	Trial078	33	male	predominantly heterosexual	4	17	1	3	0	1	0	934,3	0	999		0	0	66,1	0	0
P41	Trial008	27	female	exclusively heterosexual	2	11	1	4	1	0	1	1149	3,6	999		0	0	74,8	0	0
P41	Trial008	27	female	exclusively heterosexual	2	12	1	4	1	0	1	1149	31,9	178	178	2	27,6	74,8	316,9	175,1
P41	Trial008	27	female	exclusively heterosexual	2	13	1	4	1	0	1	1149	44,3	378,1	378,1	2	47,2	74,8	542,2	150,3
P41	Trial008	27	female	exclusively heterosexual	2	14	1	4	1	0	1	1149	5,8	999		0	0	74,8	0	0
P41	Trial008	27	female	exclusively heterosexual	2	14	1	4	1	0	1	1149	0	999		0	0	74,8	0	0
P41	Trial008	27	female	exclusively heterosexual	2	14	1	4	1	0	1	1149	0	999		0	0	74,8	0	0
P41	Trial008	27	female	exclusively heterosexual	2	15	1	4	1	0	1	1149	0	999		0	0	74,8	0	0
P41	Trial008	27	female	exclusively heterosexual	2	15	1	4	1	0	1	1149	0	999		0	0	74,8	0	0
P41	Trial008	27	female	exclusively heterosexual	2	16	1	4	1	0	1	1149	0	999		0	0	74,8	0	0
P41	Trial008	27	female	exclusively heterosexual	2	16	1	4	1	0	1	1149	0	999		0	0	74,8	0	0
P41	Trial008	27	female	exclusively heterosexual	2	17	1	4	1	0	1	1149	14,3	999		0	0	74,8	0	0
P41	Trial083	27	female	exclusively heterosexual	3	11	1	4	1	1	1	1968,6	0	999		0	0	77,1	0	0
P41	Trial083	27	female	exclusively heterosexual	3	12	1	4	1	1	1	1968,6	39	270,8	270,8	3	37,7	77,1	742,4	275,2
P41	Trial083	27	female	exclusively heterosexual	3	13	1	4	1	1	1	1968,6	19,9	612,8	612,8	2	19,9	77,1	392,1	267
P41	Trial083	27	female	exclusively heterosexual	3	14	1	4	1	1	1	1968,6	25,4	1588,7	1588,7	2	19,5	77,1	383,7	175,2
P41	Trial083	27	female	exclusively heterosexual	3	14	1	4	1	1	1	1968,6	0	999		0	0	77,1	0	0
P41	Trial083	27	female	exclusively heterosexual	3	14	1	4	1	1	1	1968,6	0	999		0	0	77,1	0	0
P41	Trial083	27	female	exclusively heterosexual	3	15	1	4	1	1	1	1968,6	,4	999		0	0	77,1	0	0
P41	Trial083	27	female	exclusively heterosexual	3	15	1	4	1	1	1	1968,6	0	999		0	0	77,1	0	0
P41	Trial083	27	female	exclusively heterosexual	3	16	1	4	1	1	1	1968,6	0	999		0	0	77,1	0	0
P41	Trial083	27	female	exclusively heterosexual	3	16	1	4	1	1	1	1968,6	0	999		0	0	77,1	0	0
P41	Trial083	27	female	exclusively heterosexual	3	17	1	4	1	1	1	1968,6	10,6	999		0	0	77,1	0	0
P41	Trial038	27	female	exclusively heterosexual	4	11	1	3	0	1	0	4529,4	0	999		0	0	89,5	0	0
P41	Trial038	27	female	exclusively heterosexual	4	12	1	3	0	1	0	4529,4	25,8	163,8	163,8	5	24,1	89,5	1092,8	225,2
P41	Trial038	27	female	exclusively heterosexual	4	13	1	3	0	1	0	4529,4	32,8	522,4	522,4	5	40,5	89,5	1835,3	492,2
P41	Trial038	27	female	exclusively heterosexual	4	14	1	3	0	1	0	4529,4	26,5	1306,6	1306,6	5	24,9	89,5	1126,1	258,6
P41	Trial038	27	female	exclusively heterosexual	4	14	1	3	0	1	0	4529,4	0	999		0	0	89,5	0	0
P41	Trial038	27	female	exclusively heterosexual	4	14	1	3	0	1	0	4529,4	0	999		0	0	89,5	0	0
P41	Trial038	27	female	exclusively heterosexual	4	15	1	3	0	1	0	4529,4	0	999		0	0	89,5	0	0
P41	Trial038	27	female	exclusively heterosexual	4	15	1	3	0	1	0	4529,4	0	999		0	0	89,5	0	0
P41	Trial038	27	female	exclusively heterosexual	4	16	1	3	0	1	0	4529,4	,2	999		0	0	89,5	0	0
P41	Trial038	27	female	exclusively heterosexual	4	16	1	3	0	1	0	4529,4	6,8	999		0	0	89,5	0	0
P41	Trial038	27	female	exclusively heterosexual	4	17	1	3	0	1	0	4529,4	5,7	999		0	0	89,5	0	0
P42	Trial011	24	female	predominantly heterosexual	1	11	0	4	0	0	1	4011,2	41,2	1435,3	1435,3	2	40,8	84,7	1635,1	517,2
P42	Trial011	24	female	predominantly heterosexual	1	12	0	4	0	0	1	4011,2	15	209,1	209,1	3	13,7	84,7	550,6	108,5
P42	Trial011	24	female	predominantly heterosexual	1	13	0	4	0	0	1	4011,2	11,6	534,4	534,4	1	10,6	84,7	425,4	425,4
P42	Trial011	24	female	predominantly heterosexual	1	14	0	4	0	0	1	4011,2	6,9	334,2	334,2	2	4,8	84,7	191,9	83,4
P42	Trial011	24	female	predominantly heterosexual	1	14	0	4	0	0	1	4011,2	0	999		0	0	84,7	0	0
P42	Trial011	24	female	predominantly heterosexual	1	14	0	4	0	0	1	4011,2	0	999		0	0	84,7	0	0
P42	Trial011	24	female	predominantly heterosexual	1	15	0	4	0	0	1	4011,2	4,5	999		0	0	84,7	0	0
P42	Trial011	24	female	predominantly heterosexual	1	15	0	4	0	0	1	4011,2	10,4	3270,5	3270,5	1	8,1	84,7	325,3	325,3
P42	Trial011	24	female	predominantly heterosexual	1	16	0	4	0	0	1	4011,2	4,4	3762,7	3762,7	1	4,2	84,7	166,8	166,8
P42	Trial011	24	female	predominantly heterosexual	1	16	0	4	0	0	1	4011,2	0	999		0	0	84,7	0	0
P42	Trial011	24	female	predominantly heterosexual	1	17	0	4	0	0	1	4011,2	3,3	3087	3087	1	2,5	84,7	100,1	100,1
P42	Trial008	24	female	predominantly heterosexual	2	11	1	4	1	0	1	3870,6	46,8	1850,2	1850,2	3	52,4	92,3	2027,1	517,2
P42	Trial008	24	female	predominantly heterosexual	2	12	1	4	1	0	1	3870,6	34,5	740,7	740,7	1	28,7	92,3	1109,4	1101,1
P42	Trial008	24	female	predominantly heterosexual	2	13	1	4	1	0	1	3870,6	7,1	448,7	448,7	1	6,9	92,3	267	267
P42	Trial008	24	female	predominantly heterosexual	2	14	1	4	1	0	1	3870,6	5	273,6	273,6	1	4,3	92,3	166,9	166,9
P42	Trial008	24	female	predominantly heterosexual	2	14	1	4	1	0	1	3870,6	0	999		0	0	92,3	0	0
P42	Trial008	24	female	predominantly heterosexual	2	14	1	4	1	0	1	3870,6	0	999		0	0	92,3	0	0
P42	Trial008	24	female	predominantly heterosexual	2	15	1	4	1	0	1	3870,6	0	999		0	0	92,3	0	0
P42	Trial008	24	female	predominantly heterosexual	2	15	1	4	1	0	1	3870,6	6,7	999		0	0	92,3	0	0
P42	Trial008	24	female	predominantly heterosexual	2	16	1	4	1	0	1	3870,6	0	999		0	0	92,3	0	0
P42	Trial008	24	female	predominantly heterosexual	2	16	1	4	1	0	1	3870,6	0	999		0	0	92,3	0	0
P42	Trial008	24	female	predominantly heterosexual	2	17	1	4	1	0	1	3870,6	0	999		0	0	92,3	0	0
P42	Trial086	24	female	predominantly heterosexual	3	11	0	2	1	1	0	5864,3	46,1	629,1	629,1	5	44,5	89,8	2610,8	383,6
P42	Trial086	24	female	predominantly heterosexual	3	12	0	2	1	1	0	5864,3	29,9	170,3	170,3	7	27,5	89,8	1610	191,8
P42	Trial086	24	female	predominantly heterosexual	3	13	0	2	1	1	0	5864,3	18,2	1046,1	1046,1	3	17,8	89,8	1042,8	317
P42	Trial086	24	female	predominantly heterosexual	3	14	0	2	1	1	0	5864,3	,8	999		0	0	89,8	0	0
P42	Trial086	24	female	predominantly heterosexual	3	14	0	2	1	1	0	5864,3	0	999		0	0	89,8	0	0
P42	Trial086	24	female	predominantly heterosexual	3	14	0	2	1	1	0	5864,3	0	999		0	0	89,8	0	0
P42	Trial086	24	female	predominantly heterosexual	3	15	0	2	1	1	0	5864,3	,3	999		0	0	89,8	0	0
P42	Trial086	24	female	predominantly heterosexual	3	15	0	2	1	1	0	5864,3	0	999		0	0	89,8	0	0
P42	Trial086	24	female	predominantly heterosexual	3	16	0	2	1	1	0	5864,3	0	999		0	0	89,8	0	0
P42	Trial086	24	female	predominantly heterosexual	3	16	0	2	1	1	0	5864,3	0	999		0	0	89,8	0	0
P42	Trial086	24	female	predominantly heterosexual	3	17	0	2	1	1	0	5864,3	4,7	999		0	0	89,8	0	0
P42	Trial074	24	female	predominantly heterosexual	4	11	1	4	0	1	0	1468,2	40,9	695,7	695,7	2	52,8	77,8	775,7	241,9
P42	Trial074	24	female	predominantly heterosexual	4	12	1	4	0	1	0	1468,2	41,5	270,3	270,3	1	10,8	77,8	158,5	158,5
P42	Trial074	24	female	predominantly heterosexual	4	13	1	4	0	1	0	1468,2	14,8	445,5	445,5	1	14,2	77,8	208,5	208,5
P42	Trial074	24	female	predominantly heterosexual	4	14	1	4	0	1	0	1468,2	1,7	999		0	0	77,8	0	0
P42	Trial074	24	female	predominantly heterosexual	4	14	1	4	0	1	0	1468,2	0	999		0	0	77,8	0	0
P42	Trial074	24	female	predominantly heterosexual	4	14	1	4	0	1	0	1468,2	0	999		0	0	77,8	0	0
P42	Trial074	24	female	predominantly heterosexual	4	15	1	4	0	1	0	1468,2	,5	999		0	0	77,8	0	0
P42	Trial074	24	female	predominantly heterosexual	4	15	1	4	0	1	0	1468,2	0	999		0	0	77,8	0	0
P42	Trial074	24	female	predominantly heterosexual	4	16	1	4	0	1	0	1468,2	0	999		0	0	77,8	0	0
P42	Trial074	24	female	predominantly heterosexual	4	16	1	4	0	1	0	1468,2	0	999		0	0	77,8	0	0
P42	Trial074	24	female	predominantly heterosexual	4	17	1	4	0	1	0	1468,2	,6	999		0	0	77,8	0	0
P44	Trial007	29	female	predominantly heterosexual	1	11	0	4	0	0	1	1234,5	26,4	493,9	493,9	1	21,6	66,2	266,9	266,9
P44	Trial007	29	female	predominantly heterosexual	1	12	0	4	0	0	1	1234,5	14,9	360,4	360,4	1	10,1	66,2	125,1	125,1
P44	Trial007	29	female	predominantly heterosexual	1	13	0	4	0	0	1	1234,5	25,7	810,9	810,9	1	34,5	66,2	425,3	425,3
P44	Trial007	29	female	predominantly heterosexual	1	14	0	4	0	0	1	1234,5	13,5	999		0	0	66,2	0	0
P44	Trial007	29	female	predominantly heterosexual	1	14	0	4	0	0	1	1234,5	0	999		0	0	66,2	0	0
P44	Trial007	29	female	predominantly heterosexual	1	14	0	4	0	0	1	1234,5	0	999		0	0	66,2	0	0
P44	Trial007	29	female	predominantly heterosexual	1	15	0	4	0	0	1	1234,5	0	999		0	0	66,2	0	0
P44	Trial007	29	female	predominantly heterosexual	1	15	0	4	0	0	1	1234,5	0	999		0	0	66,2	0	0
P44	Trial007	29	female	predominantly heterosexual	1	16	0	4	0	0	1	1234,5	6,8	999		0	0	66,2	0	0
P44	Trial007	29	female	predominantly heterosexual	1	16	0	4	0	0	1	1234,5	4	999		0	0	66,2	0	0
P44	Trial007	29	female	predominantly heterosexual	1	17	0	4	0	0	1	1234,5	2,7	999		0	0	66,2	0	0
P44	Trial010	29	female	predominantly heterosexual	2	11	1	4	1	0	1	1326,2	32,7	472,1	472,1	1	32,1	75,5	425,5	425,5
P44	Trial010	29	female	predominantly heterosexual	2	12	1	4	1	0	1	1326,2	22,6	999		0	0	75,5	0	0
P44	Trial010	29	female	predominantly heterosexual	2	13	1	4	1	0	1	1326,2	30,2	939,3	939,3	1	28,9	75,5	383,6	383,6
P44	Trial010	29	female	predominantly heterosexual	2	14	1	4	1	0	1	1326,2	14,5	246,9	246,9	1	14,5	75,5	191,9	191,9
P44	Trial010	29	female	predominantly heterosexual	2	14	1	4	1	0	1	1326,2	0	999		0	0	75,5	0	0
P44	Trial010	29	female	predominantly heterosexual	2	14	1	4	1	0	1	1326,2	0	999		0	0	75,5	0	0
P44	Trial010	29	female	predominantly heterosexual	2	15	1	4	1	0	1	1326,2	0	999		0	0	75,5	0	0
P44	Trial010	29	female	predominantly heterosexual	2	15	1	4	1	0	1	1326,2	0	999		0	0	75,5	0	0
P44	Trial010	29	female	predominantly heterosexual	2	16	1	4	1	0	1	1326,2	0	999		0	0	75,5	0	0
P44	Trial010	29	female	predominantly heterosexual	2	16	1	4	1	0	1	1326,2	0	999		0	0	75,5	0	0
P44	Trial010	29	female	predominantly heterosexual	2	17	1	4	1	0	1	1326,2	0	999		0	0	75,5	0	0
P44	Trial046	29	female	predominantly heterosexual	3	11	1	3	1	1	1	2652,4	9,1	1005,5	1005,5	1	7,9	74,3	208,6	208,6
P44	Trial046	29	female	predominantly heterosexual	3	12	1	3	1	1	1	2652,4	49,1	696,9	696,9	3	37,1	74,3	984,3	275,2
P44	Trial046	29	female	predominantly heterosexual	3	13	1	3	1	1	1	2652,4	25,8	380	380	2	25,2	74,3	667,5	292
P44	Trial046	29	female	predominantly heterosexual	3	14	1	3	1	1	1	2652,4	6,3	246,5	246,5	1	4,1	74,3	108,5	108,5
P44	Trial046	29	female	predominantly heterosexual	3	14	1	3	1	1	1	2652,4	0	999		0	0	74,3	0	0
P44	Trial046	29	female	predominantly heterosexual	3	14	1	3	1	1	1	2652,4	0	999		0	0	74,3	0	0
P44	Trial046	29	female	predominantly heterosexual	3	15	1	3	1	1	1	2652,4	0	999		0	0	74,3	0	0
P44	Trial046	29	female	predominantly heterosexual	3	15	1	3	1	1	1	2652,4	0	999		0	0	74,3	0	0
P44	Trial046	29	female	predominantly heterosexual	3	16	1	3	1	1	1	2652,4	0	999		0	0	74,3	0	0
P44	Trial046	29	female	predominantly heterosexual	3	16	1	3	1	1	1	2652,4	,9	999		0	0	74,3	0	0
P44	Trial046	29	female	predominantly heterosexual	3	17	1	3	1	1	1	2652,4	5	999		0	0	74,3	0	0
P44	Trial088	29	female	predominantly heterosexual	4	11	0	3	0	1	1	2309,7	10,8	1029,7	1029,7	1	7,6	72,5	175,1	175,1
P44	Trial088	29	female	predominantly heterosexual	4	12	0	3	0	1	1	2309,7	47,3	203,9	203,9	3	35,7	72,5	825,7	216,9
P44	Trial088	29	female	predominantly heterosexual	4	13	0	3	0	1	1	2309,7	22,4	437,4	437,4	2	21,3	72,5	492,2	325,4
P44	Trial088	29	female	predominantly heterosexual	4	14	0	3	0	1	1	2309,7	9,7	1388,3	1388,3	1	7,9	72,5	183,5	183,5
P44	Trial088	29	female	predominantly heterosexual	4	14	0	3	0	1	1	2309,7	,4	999		0	0	72,5	0	0
P44	Trial088	29	female	predominantly heterosexual	4	14	0	3	0	1	1	2309,7	0	999		0	0	72,5	0	0
P44	Trial088	29	female	predominantly heterosexual	4	15	0	3	0	1	1	2309,7	0	999		0	0	72,5	0	0
P44	Trial088	29	female	predominantly heterosexual	4	15	0	3	0	1	1	2309,7	,4	999		0	0	72,5	0	0
P44	Trial088	29	female	predominantly heterosexual	4	16	0	3	0	1	1	2309,7	0	999		0	0	72,5	0	0
P44	Trial088	29	female	predominantly heterosexual	4	16	0	3	0	1	1	2309,7	,4	999		0	0	72,5	0	0
P44	Trial088	29	female	predominantly heterosexual	4	17	0	3	0	1	1	2309,7	4,3	999		0	0	72,5	0	0
P45	Trial010	25	female	exclusively heterosexual	1	11	0	4	0	0	1	700,7	72,6	225,6	225,6	1	67,9	79,8	475,5	475,5
P45	Trial010	25	female	exclusively heterosexual	1	12	0	4	0	0	1	700,7	10,7	133,9	133,9	1	11,9	79,8	83,3	83,3
P45	Trial010	25	female	exclusively heterosexual	1	13	0	4	0	0	1	700,7	0	999		0	0	79,8	0	0
P45	Trial010	25	female	exclusively heterosexual	1	14	0	4	0	0	1	700,7	0	999		0	0	79,8	0	0
P45	Trial010	25	female	exclusively heterosexual	1	14	0	4	0	0	1	700,7	0	999		0	0	79,8	0	0
P45	Trial010	25	female	exclusively heterosexual	1	14	0	4	0	0	1	700,7	0	999		0	0	79,8	0	0
P45	Trial010	25	female	exclusively heterosexual	1	15	0	4	0	0	1	700,7	1,2	999		0	0	79,8	0	0
P45	Trial010	25	female	exclusively heterosexual	1	15	0	4	0	0	1	700,7	0	999		0	0	79,8	0	0
P45	Trial010	25	female	exclusively heterosexual	1	16	0	4	0	0	1	700,7	0	999		0	0	79,8	0	0
P45	Trial010	25	female	exclusively heterosexual	1	16	0	4	0	0	1	700,7	0	999		0	0	79,8	0	0
P45	Trial010	25	female	exclusively heterosexual	1	17	0	4	0	0	1	700,7	15,5	999		0	0	79,8	0	0
P45	Trial007	25	female	exclusively heterosexual	2	11	1	4	1	0	1	592,3	42,2	348,4	348,4	1	42,2	56,3	250,2	250,2
P45	Trial007	25	female	exclusively heterosexual	2	12	1	4	1	0	1	592,3	57,8	214,9	214,9	1	14,1	56,3	83,4	83,4
P45	Trial007	25	female	exclusively heterosexual	2	13	1	4	1	0	1	592,3	0	999		0	0	56,3	0	0
P45	Trial007	25	female	exclusively heterosexual	2	14	1	4	1	0	1	592,3	0	999		0	0	56,3	0	0
P45	Trial007	25	female	exclusively heterosexual	2	14	1	4	1	0	1	592,3	0	999		0	0	56,3	0	0
P45	Trial007	25	female	exclusively heterosexual	2	14	1	4	1	0	1	592,3	0	999		0	0	56,3	0	0
P45	Trial007	25	female	exclusively heterosexual	2	15	1	4	1	0	1	592,3	0	999		0	0	56,3	0	0
P45	Trial007	25	female	exclusively heterosexual	2	15	1	4	1	0	1	592,3	0	999		0	0	56,3	0	0
P45	Trial007	25	female	exclusively heterosexual	2	16	1	4	1	0	1	592,3	0	999		0	0	56,3	0	0
P45	Trial007	25	female	exclusively heterosexual	2	16	1	4	1	0	1	592,3	0	999		0	0	56,3	0	0
P45	Trial007	25	female	exclusively heterosexual	2	17	1	4	1	0	1	592,3	0	999		0	0	56,3	0	0
P45	Trial067	25	female	exclusively heterosexual	3	11	1	2	1	1	1	721,8	62,4	288,7	288,7	1	61,2	78,5	442,1	442,1
P45	Trial067	25	female	exclusively heterosexual	3	12	1	2	1	1	1	721,8	17,3	155,2	155,2	1	17,3	78,5	125,1	125,1
P45	Trial067	25	female	exclusively heterosexual	3	13	1	2	1	1	1	721,8	0	999		0	0	78,5	0	0
P45	Trial067	25	female	exclusively heterosexual	3	14	1	2	1	1	1	721,8	0	999		0	0	78,5	0	0
P45	Trial067	25	female	exclusively heterosexual	3	14	1	2	1	1	1	721,8	0	999		0	0	78,5	0	0
P45	Trial067	25	female	exclusively heterosexual	3	14	1	2	1	1	1	721,8	0	999		0	0	78,5	0	0
P45	Trial067	25	female	exclusively heterosexual	3	15	1	2	1	1	1	721,8	0	999		0	0	78,5	0	0
P45	Trial067	25	female	exclusively heterosexual	3	15	1	2	1	1	1	721,8	0	999		0	0	78,5	0	0
P45	Trial067	25	female	exclusively heterosexual	3	16	1	2	1	1	1	721,8	0	999		0	0	78,5	0	0
P45	Trial067	25	female	exclusively heterosexual	3	16	1	2	1	1	1	721,8	0	999		0	0	78,5	0	0
P45	Trial067	25	female	exclusively heterosexual	3	17	1	2	1	1	1	721,8	20,3	999		0	0	78,5	0	0
P45	Trial046	25	female	exclusively heterosexual	4	11	0	1	0	1	1	850,7	51,9	178,2	178,2	1	34,3	77,4	292	292
P45	Trial046	25	female	exclusively heterosexual	4	12	0	1	0	1	1	850,7	28,5	486,9	486,9	1	24,5	77,4	208,5	208,5
P45	Trial046	25	female	exclusively heterosexual	4	13	0	1	0	1	1	850,7	16,7	712	712	1	18,6	77,4	158,5	158,5
P45	Trial046	25	female	exclusively heterosexual	4	14	0	1	0	1	1	850,7	2,9	999		0	0	77,4	0	0
P45	Trial046	25	female	exclusively heterosexual	4	14	0	1	0	1	1	850,7	0	999		0	0	77,4	0	0
P45	Trial046	25	female	exclusively heterosexual	4	14	0	1	0	1	1	850,7	0	999		0	0	77,4	0	0
P45	Trial046	25	female	exclusively heterosexual	4	15	0	1	0	1	1	850,7	0	999		0	0	77,4	0	0
P45	Trial046	25	female	exclusively heterosexual	4	15	0	1	0	1	1	850,7	0	999		0	0	77,4	0	0
P45	Trial046	25	female	exclusively heterosexual	4	16	0	1	0	1	1	850,7	0	999		0	0	77,4	0	0
P45	Trial046	25	female	exclusively heterosexual	4	16	0	1	0	1	1	850,7	0	999		0	0	77,4	0	0
P45	Trial046	25	female	exclusively heterosexual	4	17	0	1	0	1	1	850,7	0	999		0	0	77,4	0	0
P46	Trial008	25	female	exclusively heterosexual	1	11	0	4	0	0	1	1100,7	0	999		0	0	81,1	0	0
P46	Trial008	25	female	exclusively heterosexual	1	12	0	4	0	0	1	1100,7	44	181,3	181,3	3	43,2	81,1	475,5	175,3
P46	Trial008	25	female	exclusively heterosexual	1	13	0	4	0	0	1	1100,7	38,6	540,1	540,1	1	37,9	81,1	417,1	417,1
P46	Trial008	25	female	exclusively heterosexual	1	14	0	4	0	0	1	1100,7	2,3	999		0	0	81,1	0	0
P46	Trial008	25	female	exclusively heterosexual	1	14	0	4	0	0	1	1100,7	0	999		0	0	81,1	0	0
P46	Trial008	25	female	exclusively heterosexual	1	14	0	4	0	0	1	1100,7	0	999		0	0	81,1	0	0
P46	Trial008	25	female	exclusively heterosexual	1	15	0	4	0	0	1	1100,7	0	999		0	0	81,1	0	0
P46	Trial008	25	female	exclusively heterosexual	1	15	0	4	0	0	1	1100,7	0	999		0	0	81,1	0	0
P46	Trial008	25	female	exclusively heterosexual	1	16	0	4	0	0	1	1100,7	0	999		0	0	81,1	0	0
P46	Trial008	25	female	exclusively heterosexual	1	16	0	4	0	0	1	1100,7	0	999		0	0	81,1	0	0
P46	Trial008	25	female	exclusively heterosexual	1	17	0	4	0	0	1	1100,7	15,1	999		0	0	81,1	0	0
P46	Trial011	25	female	exclusively heterosexual	2	11	1	4	1	0	1	1084,3	23,9	874,6	874,6	1	20	80	216,9	216,9
P46	Trial011	25	female	exclusively heterosexual	2	12	1	4	1	0	1	1084,3	30	182,3	182,3	2	31,5	80	342	216,9
P46	Trial011	25	female	exclusively heterosexual	2	13	1	4	1	0	1	1084,3	29,2	407,5	407,5	1	28,5	80	308,6	308,6
P46	Trial011	25	female	exclusively heterosexual	2	14	1	4	1	0	1	1084,3	,8	999		0	0	80	0	0
P46	Trial011	25	female	exclusively heterosexual	2	14	1	4	1	0	1	1084,3	0	999		0	0	80	0	0
P46	Trial011	25	female	exclusively heterosexual	2	14	1	4	1	0	1	1084,3	0	999		0	0	80	0	0
P46	Trial011	25	female	exclusively heterosexual	2	15	1	4	1	0	1	1084,3	,8	999		0	0	80	0	0
P46	Trial011	25	female	exclusively heterosexual	2	15	1	4	1	0	1	1084,3	0	999		0	0	80	0	0
P46	Trial011	25	female	exclusively heterosexual	2	16	1	4	1	0	1	1084,3	0	999		0	0	80	0	0
P46	Trial011	25	female	exclusively heterosexual	2	16	1	4	1	0	1	1084,3	0	999		0	0	80	0	0
P46	Trial011	25	female	exclusively heterosexual	2	17	1	4	1	0	1	1084,3	15,4	999		0	0	80	0	0
P46	Trial065	25	female	exclusively heterosexual	3	11	1	4	1	1	1	992,1	0	999		0	0	79,1	0	0
P46	Trial065	25	female	exclusively heterosexual	3	12	1	4	1	1	1	992,1	53	176,8	176,8	2	53	79,1	525,5	342
P46	Trial065	25	female	exclusively heterosexual	3	13	1	4	1	1	1	992,1	0	999		0	0	79,1	0	0
P46	Trial065	25	female	exclusively heterosexual	3	14	1	4	1	1	1	992,1	29,4	527	527	1	26,1	79,1	258,6	258,6
P46	Trial065	25	female	exclusively heterosexual	3	14	1	4	1	1	1	992,1	0	999		0	0	79,1	0	0
P46	Trial065	25	female	exclusively heterosexual	3	14	1	4	1	1	1	992,1	0	999		0	0	79,1	0	0
P46	Trial065	25	female	exclusively heterosexual	3	15	1	4	1	1	1	992,1	1,7	999		0	0	79,1	0	0
P46	Trial065	25	female	exclusively heterosexual	3	15	1	4	1	1	1	992,1	0	999		0	0	79,1	0	0
P46	Trial065	25	female	exclusively heterosexual	3	16	1	4	1	1	1	992,1	0	999		0	0	79,1	0	0
P46	Trial065	25	female	exclusively heterosexual	3	16	1	4	1	1	1	992,1	0	999		0	0	79,1	0	0
P46	Trial065	25	female	exclusively heterosexual	3	17	1	4	1	1	1	992,1	16,8	999		0	0	79,1	0	0
P46	Trial074	25	female	exclusively heterosexual	4	11	0	4	0	1	1	684,1	0	999		0	0	73,1	0	0
P46	Trial074	25	female	exclusively heterosexual	4	12	0	4	0	1	1	684,1	28	497,1	497,1	1	28	73,1	191,8	191,8
P46	Trial074	25	female	exclusively heterosexual	4	13	0	4	0	1	1	684,1	32,9	380,2	380,2	1	14,6	73,1	100,1	100,1
P46	Trial074	25	female	exclusively heterosexual	4	14	0	4	0	1	1	684,1	1,2	999		0	0	73,1	0	0
P46	Trial074	25	female	exclusively heterosexual	4	14	0	4	0	1	1	684,1	14,6	163,4	163,4	1	30,5	73,1	208,6	208,6
P46	Trial074	25	female	exclusively heterosexual	4	14	0	4	0	1	1	684,1	0	999		0	0	73,1	0	0
P46	Trial074	25	female	exclusively heterosexual	4	15	0	4	0	1	1	684,1	0	999		0	0	73,1	0	0
P46	Trial074	25	female	exclusively heterosexual	4	15	0	4	0	1	1	684,1	0	999		0	0	73,1	0	0
P46	Trial074	25	female	exclusively heterosexual	4	16	0	4	0	1	1	684,1	0	999		0	0	73,1	0	0
P46	Trial074	25	female	exclusively heterosexual	4	16	0	4	0	1	1	684,1	0	999		0	0	73,1	0	0
P46	Trial074	25	female	exclusively heterosexual	4	17	0	4	0	1	1	684,1	23,2	999		0	0	73,1	0	0
P47	Trial010	25	female	predominantly heterosexual	1	11	0	4	0	0	1	1384,8	14,5	637,6	637,6	2	13,9	74,3	191,9	100,1
P47	Trial010	25	female	predominantly heterosexual	1	12	0	4	0	0	1	1384,8	21,7	178,9	178,9	1	13,9	74,3	191,8	191,8
P47	Trial010	25	female	predominantly heterosexual	1	13	0	4	0	0	1	1384,8	21,1	387,4	387,4	1	16,3	74,3	225,2	225,2
P47	Trial010	25	female	predominantly heterosexual	1	14	0	4	0	0	1	1384,8	16,3	862,8	862,8	1	12,7	74,3	175,2	175,2
P47	Trial010	25	female	predominantly heterosexual	1	14	0	4	0	0	1	1384,8	0	999		0	0	74,3	0	0
P47	Trial010	25	female	predominantly heterosexual	1	14	0	4	0	0	1	1384,8	0	999		0	0	74,3	0	0
P47	Trial010	25	female	predominantly heterosexual	1	15	0	4	0	0	1	1384,8	0	999		0	0	74,3	0	0
P47	Trial010	25	female	predominantly heterosexual	1	15	0	4	0	0	1	1384,8	0	999		0	0	74,3	0	0
P47	Trial010	25	female	predominantly heterosexual	1	16	0	4	0	0	1	1384,8	13,9	1054,7	1054,7	1	17,5	74,3	242	242
P47	Trial010	25	female	predominantly heterosexual	1	16	0	4	0	0	1	1384,8	0	999		0	0	74,3	0	0
P47	Trial010	25	female	predominantly heterosexual	1	17	0	4	0	0	1	1384,8	12,7	999		0	0	74,3	0	0
P47	Trial007	25	female	predominantly heterosexual	2	11	1	4	1	0	1	1951,9	18,8	219,5	219,5	2	18,4	84,6	358,7	200,2
P47	Trial007	25	female	predominantly heterosexual	2	12	1	4	1	0	1	1951,9	44,4	586,5	586,5	3	32,5	84,6	634	233,6
P47	Trial007	25	female	predominantly heterosexual	2	13	1	4	1	0	1	1951,9	1,7	999		0	0	84,6	0	0
P47	Trial007	25	female	predominantly heterosexual	2	14	1	4	1	0	1	1951,9	,9	999		0	0	84,6	0	0
P47	Trial007	25	female	predominantly heterosexual	2	14	1	4	1	0	1	1951,9	0	999		0	0	84,6	0	0
P47	Trial007	25	female	predominantly heterosexual	2	14	1	4	1	0	1	1951,9	0	999		0	0	84,6	0	0
P47	Trial007	25	female	predominantly heterosexual	2	15	1	4	1	0	1	1951,9	0	999		0	0	84,6	0	0
P47	Trial007	25	female	predominantly heterosexual	2	15	1	4	1	0	1	1951,9	0	999		0	0	84,6	0	0
P47	Trial007	25	female	predominantly heterosexual	2	16	1	4	1	0	1	1951,9	16,7	1395,7	1395,7	2	17,9	84,6	350,4	108,4
P47	Trial007	25	female	predominantly heterosexual	2	16	1	4	1	0	1	1951,9	0	999		0	0	84,6	0	0
P47	Trial007	25	female	predominantly heterosexual	2	17	1	4	1	0	1	1951,9	17,5	1062	1062	1	15,8	84,6	308,7	308,7
P47	Trial091	25	female	predominantly heterosexual	3	11	1	3	1	1	1	2560,8	22,8	300,3	300,3	2	21,5	79,8	550,5	183,5
P47	Trial091	25	female	predominantly heterosexual	3	12	1	3	1	1	1	2560,8	38,4	934,3	934,3	4	36,5	79,8	934,2	191,9
P47	Trial091	25	female	predominantly heterosexual	3	13	1	3	1	1	1	2560,8	16,6	642,3	642,3	2	16,3	79,8	416,8	183,5
P47	Trial091	25	female	predominantly heterosexual	3	14	1	3	1	1	1	2560,8	17,3	500,6	500,6	1	5,5	79,8	141,7	133,4
P47	Trial091	25	female	predominantly heterosexual	3	14	1	3	1	1	1	2560,8	0	999		0	0	79,8	0	0
P47	Trial091	25	female	predominantly heterosexual	3	14	1	3	1	1	1	2560,8	0	999		0	0	79,8	0	0
P47	Trial091	25	female	predominantly heterosexual	3	15	1	3	1	1	1	2560,8	2,3	999		0	0	79,8	0	0
P47	Trial091	25	female	predominantly heterosexual	3	15	1	3	1	1	1	2560,8	0	999		0	0	79,8	0	0
P47	Trial091	25	female	predominantly heterosexual	3	16	1	3	1	1	1	2560,8	0	999		0	0	79,8	0	0
P47	Trial091	25	female	predominantly heterosexual	3	16	1	3	1	1	1	2560,8	,6	999		0	0	79,8	0	0
P47	Trial091	25	female	predominantly heterosexual	3	17	1	3	1	1	1	2560,8	2	999		0	0	79,8	0	0
P47	Trial037	25	female	predominantly heterosexual	4	11	1	4	0	1	0	2314,8	41,1	397,8	397,8	4	40,7	78,9	942,6	108,5
P47	Trial037	25	female	predominantly heterosexual	4	12	1	4	0	1	0	2314,8	24,9	1015,2	1015,2	3	23,4	78,9	542,1	166,7
P47	Trial037	25	female	predominantly heterosexual	4	13	1	4	0	1	0	2314,8	,7	999		0	0	78,9	0	0
P47	Trial037	25	female	predominantly heterosexual	4	14	1	4	0	1	0	2314,8	18,6	999		0	0	78,9	0	0
P47	Trial037	25	female	predominantly heterosexual	4	14	1	4	0	1	0	2314,8	0	999		0	0	78,9	0	0
P47	Trial037	25	female	predominantly heterosexual	4	14	1	4	0	1	0	2314,8	0	999		0	0	78,9	0	0
P47	Trial037	25	female	predominantly heterosexual	4	15	1	4	0	1	0	2314,8	0	999		0	0	78,9	0	0
P47	Trial037	25	female	predominantly heterosexual	4	15	1	4	0	1	0	2314,8	0	999		0	0	78,9	0	0
P47	Trial037	25	female	predominantly heterosexual	4	16	1	4	0	1	0	2314,8	4,7	999		0	0	78,9	0	0
P47	Trial037	25	female	predominantly heterosexual	4	16	1	4	0	1	0	2314,8	4	999		0	0	78,9	0	0
P47	Trial037	25	female	predominantly heterosexual	4	17	1	4	0	1	0	2314,8	6,1	648,1	648,1	1	14,8	78,9	342	342
P48	Trial012	30	female	exclusively heterosexual	1	11	0	4	0	0	1	1968	20,4	259,9	259,9	2	14,8	82,6	291,9	191,9
P48	Trial012	30	female	exclusively heterosexual	1	12	0	4	0	0	1	1968	50	476,9	476,9	4	55,1	82,6	1084,3	233,5
P48	Trial012	30	female	exclusively heterosexual	1	13	0	4	0	0	1	1968	12,7	735,4	735,4	1	12,7	82,6	250,4	250,4
P48	Trial012	30	female	exclusively heterosexual	1	14	0	4	0	0	1	1968	3	999		0	0	82,6	0	0
P48	Trial012	30	female	exclusively heterosexual	1	14	0	4	0	0	1	1968	0	999		0	0	82,6	0	0
P48	Trial012	30	female	exclusively heterosexual	1	14	0	4	0	0	1	1968	0	999		0	0	82,6	0	0
P48	Trial012	30	female	exclusively heterosexual	1	15	0	4	0	0	1	1968	0	999		0	0	82,6	0	0
P48	Trial012	30	female	exclusively heterosexual	1	15	0	4	0	0	1	1968	,9	999		0	0	82,6	0	0
P48	Trial012	30	female	exclusively heterosexual	1	16	0	4	0	0	1	1968	0	999		0	0	82,6	0	0
P48	Trial012	30	female	exclusively heterosexual	1	16	0	4	0	0	1	1968	0	999		0	0	82,6	0	0
P48	Trial012	30	female	exclusively heterosexual	1	17	0	4	0	0	1	1968	13,1	999		0	0	82,6	0	0
P48	Trial009	30	female	exclusively heterosexual	2	11	1	4	1	0	1	1493,1	29,1	208,4	208,4	3	25,1	76	375,3	166,8
P48	Trial009	30	female	exclusively heterosexual	2	12	1	4	1	0	1	1493,1	14	558,7	558,7	1	10,1	76	150,1	150,1
P48	Trial009	30	female	exclusively heterosexual	2	13	1	4	1	0	1	1493,1	25,1	733,8	733,8	1	24,6	76	367	367
P48	Trial009	30	female	exclusively heterosexual	2	14	1	4	1	0	1	1493,1	17,3	1109,2	1109,2	1	16,2	76	241,9	241,9
P48	Trial009	30	female	exclusively heterosexual	2	14	1	4	1	0	1	1493,1	0	999		0	0	76	0	0
P48	Trial009	30	female	exclusively heterosexual	2	14	1	4	1	0	1	1493,1	0	999		0	0	76	0	0
P48	Trial009	30	female	exclusively heterosexual	2	15	1	4	1	0	1	1493,1	0	999		0	0	76	0	0
P48	Trial009	30	female	exclusively heterosexual	2	15	1	4	1	0	1	1493,1	0	999		0	0	76	0	0
P48	Trial009	30	female	exclusively heterosexual	2	16	1	4	1	0	1	1493,1	0	999		0	0	76	0	0
P48	Trial009	30	female	exclusively heterosexual	2	16	1	4	1	0	1	1493,1	0	999		0	0	76	0	0
P48	Trial009	30	female	exclusively heterosexual	2	17	1	4	1	0	1	1493,1	14,5	999		0	0	76	0	0
P48	Trial057	30	female	exclusively heterosexual	3	11	0	2	1	1	0	6781,4	3	999		0	0	84,7	0	0
P48	Trial057	30	female	exclusively heterosexual	3	12	0	2	1	1	0	6781,4	55,4	232,5	232,5	17	53,8	84,7	3645,3	317
P48	Trial057	30	female	exclusively heterosexual	3	13	0	2	1	1	0	6781,4	20,5	749,6	749,6	7	19,2	84,7	1301,5	200,2
P48	Trial057	30	female	exclusively heterosexual	3	14	0	2	1	1	0	6781,4	14,5	1842,4	1842,4	4	11,7	84,7	792,3	125,1
P48	Trial057	30	female	exclusively heterosexual	3	14	0	2	1	1	0	6781,4	0	999		0	0	84,7	0	0
P48	Trial057	30	female	exclusively heterosexual	3	14	0	2	1	1	0	6781,4	,6	999		0	0	84,7	0	0
P48	Trial057	30	female	exclusively heterosexual	3	15	0	2	1	1	0	6781,4	0	999		0	0	84,7	0	0
P48	Trial057	30	female	exclusively heterosexual	3	15	0	2	1	1	0	6781,4	,2	999		0	0	84,7	0	0
P48	Trial057	30	female	exclusively heterosexual	3	16	0	2	1	1	0	6781,4	0	999		0	0	84,7	0	0
P48	Trial057	30	female	exclusively heterosexual	3	16	0	2	1	1	0	6781,4	,1	999		0	0	84,7	0	0
P48	Trial057	30	female	exclusively heterosexual	3	17	0	2	1	1	0	6781,4	5,5	999		0	0	84,7	0	0
P48	Trial015	30	female	exclusively heterosexual	4	11	1	3	0	1	0	3394,3	3,9	999		0	0	86,5	0	0
P48	Trial015	30	female	exclusively heterosexual	4	12	1	3	0	1	0	3394,3	64,4	343,1	343,1	8	61,9	86,5	2102,1	350,4
P48	Trial015	30	female	exclusively heterosexual	4	13	1	3	0	1	0	3394,3	14,5	1110,6	1110,6	2	14	86,5	475,5	283,6
P48	Trial015	30	female	exclusively heterosexual	4	14	1	3	0	1	0	3394,3	13	2578,6	2578,6	1	7,9	86,5	267	200,2
P48	Trial015	30	female	exclusively heterosexual	4	14	1	3	0	1	0	3394,3	0	999		0	0	86,5	0	0
P48	Trial015	30	female	exclusively heterosexual	4	14	1	3	0	1	0	3394,3	0	999		0	0	86,5	0	0
P48	Trial015	30	female	exclusively heterosexual	4	15	1	3	0	1	0	3394,3	0	999		0	0	86,5	0	0
P48	Trial015	30	female	exclusively heterosexual	4	15	1	3	0	1	0	3394,3	0	999		0	0	86,5	0	0
P48	Trial015	30	female	exclusively heterosexual	4	16	1	3	0	1	0	3394,3	0	999		0	0	86,5	0	0
P48	Trial015	30	female	exclusively heterosexual	4	16	1	3	0	1	0	3394,3	0	999		0	0	86,5	0	0
P48	Trial015	30	female	exclusively heterosexual	4	17	1	3	0	1	0	3394,3	3,9	251,4	251,4	1	2,7	86,5	91,8	83,4
P49	Trial010	28	female	predominantly heterosexual	1	11	0	3	0	0	1	2984,7	28	409,2	409,2	5	28,2	86	842,5	133,4
P49	Trial010	28	female	predominantly heterosexual	1	12	0	3	0	0	1	2984,7	46,3	192,2	192,2	7	34,9	86	1043	208,6
P49	Trial010	28	female	predominantly heterosexual	1	13	0	3	0	0	1	2984,7	13,1	1977,4	1977,4	1	11,5	86	342	342
P49	Trial010	28	female	predominantly heterosexual	1	14	0	3	0	0	1	2984,7	6,4	709,5	709,5	1	5,3	86	158,5	158,5
P49	Trial010	28	female	predominantly heterosexual	1	14	0	3	0	0	1	2984,7	0	999		0	0	86	0	0
P49	Trial010	28	female	predominantly heterosexual	1	14	0	3	0	0	1	2984,7	0	999		0	0	86	0	0
P49	Trial010	28	female	predominantly heterosexual	1	15	0	3	0	0	1	2984,7	0	999		0	0	86	0	0
P49	Trial010	28	female	predominantly heterosexual	1	15	0	3	0	0	1	2984,7	0	999		0	0	86	0	0
P49	Trial010	28	female	predominantly heterosexual	1	16	0	3	0	0	1	2984,7	3,6	876,3	876,3	1	6,1	86	183,5	183,5
P49	Trial010	28	female	predominantly heterosexual	1	16	0	3	0	0	1	2984,7	,6	999		0	0	86	0	0
P49	Trial010	28	female	predominantly heterosexual	1	17	0	3	0	0	1	2984,7	2	999		0	0	86	0	0
P49	Trial007	28	female	predominantly heterosexual	2	11	1	4	1	0	1	1241,3	47,7	180,3	180,3	3	44,4	78,7	550,6	158,5
P49	Trial007	28	female	predominantly heterosexual	2	12	1	4	1	0	1	1241,3	38,3	347,2	347,2	2	34,3	78,7	425,5	325,4
P49	Trial007	28	female	predominantly heterosexual	2	13	1	4	1	0	1	1241,3	0	999		0	0	78,7	0	0
P49	Trial007	28	female	predominantly heterosexual	2	14	1	4	1	0	1	1241,3	0	999		0	0	78,7	0	0
P49	Trial007	28	female	predominantly heterosexual	2	14	1	4	1	0	1	1241,3	0	999		0	0	78,7	0	0
P49	Trial007	28	female	predominantly heterosexual	2	14	1	4	1	0	1	1241,3	0	999		0	0	78,7	0	0
P49	Trial007	28	female	predominantly heterosexual	2	15	1	4	1	0	1	1241,3	0	999		0	0	78,7	0	0
P49	Trial007	28	female	predominantly heterosexual	2	15	1	4	1	0	1	1241,3	13,4	999		0	0	78,7	0	0
P49	Trial007	28	female	predominantly heterosexual	2	16	1	4	1	0	1	1241,3	0	999		0	0	78,7	0	0
P49	Trial007	28	female	predominantly heterosexual	2	16	1	4	1	0	1	1241,3	0	999		0	0	78,7	0	0
P49	Trial007	28	female	predominantly heterosexual	2	17	1	4	1	0	1	1241,3	,5	999		0	0	78,7	0	0
P51	Trial007	64	female	exclusively heterosexual	1	11	0	4	0	0	1	4262,4	43,8	513,1	513,1	3	42,9	87,6	1826,8	241,9
P51	Trial007	64	female	exclusively heterosexual	1	12	0	4	0	0	1	4262,4	16,6	279,5	279,5	4	15,3	87,6	650,6	208,5
P51	Trial007	64	female	exclusively heterosexual	1	13	0	4	0	0	1	4262,4	13,9	788,3	788,3	3	13,7	87,6	584	275,2
P51	Trial007	64	female	exclusively heterosexual	1	14	0	4	0	0	1	4262,4	15,5	1172	1172	1	8	87,6	342	333,6
P51	Trial007	64	female	exclusively heterosexual	1	14	0	4	0	0	1	4262,4	,4	999		0	0	87,6	0	0
P51	Trial007	64	female	exclusively heterosexual	1	14	0	4	0	0	1	4262,4	0	999		0	0	87,6	0	0
P51	Trial007	64	female	exclusively heterosexual	1	15	0	4	0	0	1	4262,4	,2	999		0	0	87,6	0	0
P51	Trial007	64	female	exclusively heterosexual	1	15	0	4	0	0	1	4262,4	0	999		0	0	87,6	0	0
P51	Trial007	64	female	exclusively heterosexual	1	16	0	4	0	0	1	4262,4	2,9	1071,9	1071,9	1	2	87,6	83,4	83,4
P51	Trial007	64	female	exclusively heterosexual	1	16	0	4	0	0	1	4262,4	0	999		0	0	87,6	0	0
P51	Trial007	64	female	exclusively heterosexual	1	17	0	4	0	0	1	4262,4	6,7	2014,5	2014,5	1	5,7	87,6	242	242
P51	Trial010	64	female	exclusively heterosexual	2	11	1	4	1	0	1	1676,6	24,9	1149,7	1149,7	1	23,9	84,1	400,5	400,5
P51	Trial010	64	female	exclusively heterosexual	2	12	1	4	1	0	1	1676,6	37,8	198,8	198,8	3	36,3	84,1	609	350,4
P51	Trial010	64	female	exclusively heterosexual	2	13	1	4	1	0	1	1676,6	24,9	574,3	574,3	2	23,9	84,1	400,4	125,1
P51	Trial010	64	female	exclusively heterosexual	2	14	1	4	1	0	1	1676,6	1	999		0	0	84,1	0	0
P51	Trial010	64	female	exclusively heterosexual	2	14	1	4	1	0	1	1676,6	0	999		0	0	84,1	0	0
P51	Trial010	64	female	exclusively heterosexual	2	14	1	4	1	0	1	1676,6	,5	999		0	0	84,1	0	0
P51	Trial010	64	female	exclusively heterosexual	2	15	1	4	1	0	1	1676,6	,5	999		0	0	84,1	0	0
P51	Trial010	64	female	exclusively heterosexual	2	15	1	4	1	0	1	1676,6	0	999		0	0	84,1	0	0
P51	Trial010	64	female	exclusively heterosexual	2	16	1	4	1	0	1	1676,6	0	999		0	0	84,1	0	0
P51	Trial010	64	female	exclusively heterosexual	2	16	1	4	1	0	1	1676,6	0	999		0	0	84,1	0	0
P51	Trial010	64	female	exclusively heterosexual	2	17	1	4	1	0	1	1676,6	10,4	999		0	0	84,1	0	0
P51	Trial064	64	female	exclusively heterosexual	3	11	0	2	1	1	0	3002,9	25,6	862,8	862,8	3	25	85,6	750,7	283,6
P51	Trial064	64	female	exclusively heterosexual	3	12	0	2	1	1	0	3002,9	35	629,2	629,2	4	27,5	85,6	825,8	208,6
P51	Trial064	64	female	exclusively heterosexual	3	13	0	2	1	1	0	3002,9	10,6	329	329	1	8,6	85,6	258,6	258,6
P51	Trial064	64	female	exclusively heterosexual	3	14	0	2	1	1	0	3002,9	15,6	162,1	162,1	2	18,9	85,6	567,2	141,9
P51	Trial064	64	female	exclusively heterosexual	3	14	0	2	1	1	0	3002,9	,3	999		0	0	85,6	0	0
P51	Trial064	64	female	exclusively heterosexual	3	14	0	2	1	1	0	3002,9	1,7	999		0	0	85,6	0	0
P51	Trial064	64	female	exclusively heterosexual	3	15	0	2	1	1	0	3002,9	,3	999		0	0	85,6	0	0
P51	Trial064	64	female	exclusively heterosexual	3	15	0	2	1	1	0	3002,9	0	999		0	0	85,6	0	0
P51	Trial064	64	female	exclusively heterosexual	3	16	0	2	1	1	0	3002,9	0	999		0	0	85,6	0	0
P51	Trial064	64	female	exclusively heterosexual	3	16	0	2	1	1	0	3002,9	3,6	999		0	0	85,6	0	0
P51	Trial064	64	female	exclusively heterosexual	3	17	0	2	1	1	0	3002,9	6,9	2314,3	2314,3	1	5,6	85,6	166,9	166,9
P51	Trial082	64	female	exclusively heterosexual	4	11	1	2	0	1	0	2027	20,2	1057,8	1057,8	1	19,3	88,8	392,1	392,1
P51	Trial082	64	female	exclusively heterosexual	4	12	1	2	0	1	0	2027	36,2	874,3	874,3	2	35,8	88,8	725,7	158,5
P51	Trial082	64	female	exclusively heterosexual	4	13	1	2	0	1	0	2027	15,2	540,6	540,6	1	15,6	88,8	317	317
P51	Trial082	64	female	exclusively heterosexual	4	14	1	2	0	1	0	2027	15,6	173,6	173,6	2	18,1	88,8	367	208,5
P51	Trial082	64	female	exclusively heterosexual	4	14	1	2	0	1	0	2027	4,5	999		0	0	88,8	0	0
P51	Trial082	64	female	exclusively heterosexual	4	14	1	2	0	1	0	2027	0	999		0	0	88,8	0	0
P51	Trial082	64	female	exclusively heterosexual	4	15	1	2	0	1	0	2027	,4	999		0	0	88,8	0	0
P51	Trial082	64	female	exclusively heterosexual	4	15	1	2	0	1	0	2027	0	999		0	0	88,8	0	0
P51	Trial082	64	female	exclusively heterosexual	4	16	1	2	0	1	0	2027	0	999		0	0	88,8	0	0
P51	Trial082	64	female	exclusively heterosexual	4	16	1	2	0	1	0	2027	0	999		0	0	88,8	0	0
P51	Trial082	64	female	exclusively heterosexual	4	17	1	2	0	1	0	2027	7,8	999		0	0	88,8	0	0
